# Supplementary material for: Tet1 Regulates Astrocyte Development and Cognition of Mice Through Modulating GluA1
Source: Front Cell Dev Biol. 2021 Oct 28;9:644375. doi: 10.3389/fcell.2021.644375 (PMC8581465; doi:10.3389/fcell.2021.644375)
Supplement: Supplementary file 2 [file Table_1.xlsx]

## Sheet: WT-1_WT-2_WT-3_vs_KO-1_KO-2_KO-
#ID	WT-1_Count	WT-2_Count	WT-3_Count	KO-1_Count	KO-2_Count	KO-3_Count	WT-1_FPKM	WT-2_FPKM	WT-3_FPKM	KO-1_FPKM	KO-2_FPKM	KO-3_FPKM	PValue	log2FC	regulated
Rb1cc1	1320	1332	1366	1564	1404	1374	11.3901	10.957	10.6822	12.1996	13.1066	11.5869	0.00411945	0.158405	up
Mybl1	1476	1580	1551	2499	1870	1878	12.8593	13.1227	12.2462	19.6813	17.6256	15.9902	2.69942e-13	0.479744	up
Sgk3	270	268	249	406	246	290	3.11508	2.94764	2.60354	4.23436	3.07052	3.26988	0.0217864	0.291866	up
Cspp1	711	749	795	846	745	798	6.7266	6.75525	6.81636	7.23523	7.62522	7.3783	0.0204054	0.129612	up
Prex2	2965	3098	3156	3850	3432	3467	16.814	16.7479	16.2197	19.7362	21.0554	19.2144	2.26922e-09	0.268489	up
Sulf1	1662	1724	1835	624	471	535	16.2206	16.0401	16.2305	5.50525	4.97311	5.10291	5.68364e-214	-1.63548	down
Ncoa2	1322	1312	1406	1561	1344	1366	8.53646	8.07633	8.22794	9.11183	9.38894	8.62035	0.013626	0.125862	up
Lactb2	597	643	666	624	501	559	19.5079	20.03	19.7228	18.4322	17.711	17.8515	0.0299613	-0.133932	down
Eya1	157	158	170	369	274	289	1.81007	1.73655	1.77625	3.84574	3.41757	3.25628	5.65522e-20	0.984184	up
Rdh10	1914	1836	2141	2237	1903	2036	54.0948	49.4675	54.839	57.1526	58.1866	56.2366	0.0180548	0.114336	up
Stau2	579	587	576	735	582	603	6.33957	6.12707	5.71562	7.27487	6.89406	6.45248	0.00925524	0.183103	up
Ube2w	748	806	863	1018	779	780	6.51854	6.69603	6.81583	8.0196	7.3444	6.6431	0.0492	0.135968	up
Crispld1	23	26	37	1	2	3	0.271541	0.292627	0.395885	0.0106724	0.0255451	0.0346144	2.88447e-14	-3.71069	down
Paqr8	3856	3887	4314	4604	3879	4114	46.095	44.296	46.7365	49.7517	50.1657	48.0627	0.00628468	0.109133	up
Efhc1	192	199	207	168	143	142	5.28146	5.21842	5.16039	4.17752	4.25559	3.81741	0.00174674	-0.355047	down
Kcnq5	46	43	40	31	22	24	0.386589	0.344504	0.304657	0.23551	0.200025	0.19712	0.00526881	-0.700401	down
Adgrb3	486	496	546	427	335	302	5.23296	5.09128	5.32799	4.15619	3.90236	3.17794	2.09335e-07	-0.477868	down
Rab23	960	973	1033	938	789	816	13.2177	12.7711	12.8897	11.6746	11.7525	10.98	0.00104977	-0.176818	down
Bag2	326	328	344	326	255	278	10.6957	10.2588	10.2284	9.6686	9.05108	8.91379	0.0418328	-0.172482	down
Bend6	142	160	153	278	143	175	3.43548	3.69023	3.35468	6.07996	3.74288	4.13776	0.0143434	0.418312	up
Arhgef4	1339	1427	1470	1034	1072	1167	32.0013	32.512	31.8393	22.339	27.7174	27.2574	4.53651e-06	-0.320358	down
Plekhb2	2122	2266	2315	2200	1807	2020	21.1752	21.5564	20.936	19.8455	19.508	19.6998	0.00925895	-0.108754	down
Hs6st1	1171	1275	1428	1605	1370	1531	20.4234	21.1989	22.5714	25.3047	25.8501	26.096	1.93379e-07	0.265215	up
Kansl3	1233	1301	1368	1416	1244	1472	9.01239	9.06542	9.06197	9.35614	9.83712	10.5151	0.0152013	0.129163	up
Fer1l5	35	17	30	4	19	13	0.351533	0.162772	0.273073	0.0363174	0.206454	0.127606	0.0124042	-1.10973	down
Actr1b	1755	1827	1993	1854	1511	1707	49.4073	49.0327	50.8488	47.1824	46.0203	46.9651	0.0376333	-0.0913565	down
Vwa3b	128	170	206	118	125	98	1.32373	1.676	1.93071	1.10314	1.39853	0.990476	0.00381891	-0.50497	down
Rev1	391	419	390	464	428	468	4.77167	4.87462	4.31338	5.11879	5.65077	5.5817	0.00453755	0.226675	up
Aff3	650	728	737	646	529	640	4.95428	5.28971	5.09089	4.45098	4.36208	4.76732	0.00572021	-0.175582	down
Il1r1	245	251	262	167	127	140	2.74321	2.67917	2.6586	1.69031	1.53839	1.53196	1.03044e-12	-0.760248	down
Slc9a2	12	13	24	50	34	30	0.222833	0.230131	0.403895	0.839313	0.683042	0.544436	5.78995e-05	1.25691	up
Mfsd9	285	355	375	285	238	269	5.86483	6.96422	6.9936	5.30165	5.29856	5.40991	0.00145225	-0.310526	down
Gm29260	179	173	189	261	217	185	1.36594	1.25851	1.30707	1.80042	1.79146	1.37968	0.00773391	0.33803	up
Pantr1	267	301	352	423	377	385	31.7187	34.0882	37.8971	45.4256	48.4525	44.6984	2.95124e-06	0.413724	up
Gm42411	909	918	939	1139	898	1006	19.832	19.0932	18.5664	22.4637	21.1957	21.45	0.000864231	0.180883	up
Pou3f3	3552	3525	3769	4026	3529	3892	75.169	71.1146	72.2856	77.0187	80.7957	80.4945	0.00249249	0.123954	up
2900092D14Rik	607	585	617	728	643	707	13.8584	12.7325	12.7664	15.0249	15.8821	15.7751	0.000105698	0.245487	up
Mrps9	404	432	447	495	478	449	10.8194	11.0291	10.849	11.9835	13.8491	11.7516	0.0137212	0.197097	up
Fhl2	124	148	136	115	80	100	4.72562	5.3769	4.69716	3.96179	3.29836	3.72447	0.00315077	-0.42524	down
1500015O10Rik	5263	5697	5642	7797	5999	6487	384.43	396.701	373.487	514.834	474.06	463.079	2.07931e-12	0.330393	up
Tpp2	1129	1189	1149	1364	1075	1197	15.1584	15.2186	13.981	16.555	15.6149	15.7066	0.0398145	0.111293	up
Ercc5	536	560	620	712	585	670	6.53752	6.51133	6.85329	7.85027	7.71924	7.98639	8.49563e-05	0.242274	up
Gulp1	1139	1127	1067	1405	1054	1139	22.6068	21.3242	19.1928	25.2085	22.6321	22.0936	0.0291439	0.149418	up
Col3a1	1615	1839	1857	81	50	69	18.827	20.4374	19.6192	0.853593	0.630594	0.786115	0	-4.68362	down
Col5a2	6601	6838	7774	5112	3765	4314	64.7256	63.9189	69.0829	45.3121	39.9395	41.3404	3.37688e-36	-0.643376	down
Slc40a1	49	62	56	28	21	22	0.909901	1.09755	0.942422	0.470016	0.421879	0.399253	6.09674e-07	-1.18537	down
Slc39a10	978	988	1080	1502	1108	1138	8.47734	8.16416	8.48406	11.7692	10.3904	9.6403	5.24013e-07	0.340524	up
Sdpr	160	175	184	74	67	77	3.39708	3.54207	3.54048	1.42028	1.53897	1.59773	2.58133e-18	-1.20358	down
Nabp1	162	174	185	256	232	206	1.60793	1.64639	1.66411	2.29693	2.49121	1.99823	6.11363e-05	0.460977	up
Myo1b	148	183	196	102	77	88	1.54138	1.81691	1.84996	0.960294	0.867579	0.895691	4.19748e-11	-0.93422	down
Stat1	1022	1047	1198	1542	1411	1576	12.3768	12.0875	13.1484	16.8809	18.4865	18.6526	2.21978e-20	0.519955	up
Gls	1627	1681	1708	2159	1604	1685	8.41831	8.29161	8.00912	10.0983	8.97868	8.5205	0.00713744	0.159676	up
Mfsd6	413	447	503	531	463	524	3.68023	3.79722	4.06211	4.27736	4.46351	4.56335	0.00458921	0.202334	up
Inpp1	432	467	467	505	461	559	4.66857	4.81117	4.5738	4.93342	5.38979	5.90391	0.00941774	0.20563	up
Rftn2	1636	1831	1778	1491	1355	1454	24.6723	26.3238	24.3007	20.3264	22.1074	21.4298	2.81283e-06	-0.239376	down
Gm10561	181	182	181	139	148	114	13.7634	13.1933	12.4734	9.55473	12.1753	8.47188	0.00696014	-0.389767	down
Plcl1	1102	1153	1285	1471	1280	1285	10.9045	10.8764	11.5236	13.1581	13.7026	12.4267	1.01176e-05	0.236432	up
Aox1	701	755	780	666	563	666	8.00086	8.21485	8.06813	6.87147	6.95181	7.42883	0.00135215	-0.193212	down
Aox3	37	32	24	1	2	3	0.489083	0.40324	0.287509	0.0119491	0.028601	0.0387551	5.18905e-15	-3.8332	down
Clk1	1817	1755	1791	2078	1774	1983	38.1658	35.1423	34.0937	39.4567	40.3128	40.707	0.000808479	0.165762	up
Fam126b	322	368	361	425	378	365	2.30528	2.5116	2.34226	2.75051	2.92773	2.55381	0.0181929	0.198954	up
Casp8	144	137	156	144	102	95	3.07347	2.78753	3.01752	2.77833	2.35525	1.9816	0.0352284	-0.315951	down
Fzd7	1230	1190	1523	1681	1325	1531	16.59	15.3011	18.6166	20.4958	19.3343	20.1811	0.000105499	0.247997	up
Gm973	645	686	721	469	464	487	5.30786	5.38168	5.37718	3.48891	4.13094	3.91667	1.35374e-11	-0.482282	down
Cyp20a1	552	646	650	567	471	507	15.9414	17.785	17.0122	14.8022	14.7156	14.3094	0.0017931	-0.212517	down
Pard3b	1087	1171	1253	1093	1008	988	7.58455	7.78916	7.92339	6.89409	7.60907	6.73729	0.0183627	-0.136185	down
Nrp2	145	160	166	110	93	98	1.15798	1.21811	1.20144	0.794113	0.803502	0.764869	4.54665e-06	-0.599658	down
Ndufs1	1861	1951	1985	2260	1826	2019	40.5203	40.4964	39.1693	44.4827	43.0128	42.9625	0.00647285	0.118528	up
Zdbf2	151	140	134	173	157	168	0.735142	0.649765	0.591233	0.761372	0.826922	0.79934	0.0347091	0.273182	up
Adam23	470	415	526	798	624	660	4.79484	4.03606	4.86319	7.35928	6.88702	6.58033	2.05322e-14	0.604931	up
Ccnyl1	511	521	557	484	359	417	7.69024	7.47464	7.59685	6.58447	5.845	6.13314	4.52836e-05	-0.291505	down
Fzd5	867	965	979	1161	864	1012	8.13366	8.63034	8.32356	9.8459	8.76903	9.27845	0.00853724	0.154147	up
Idh1	2689	2935	2978	2752	2292	2457	71.5408	74.4397	71.8037	66.1862	65.9702	63.8845	0.00025202	-0.152366	down
Kansl1l	400	487	454	553	474	520	1.4973	1.73784	1.54015	1.87124	1.91954	1.9023	0.000797828	0.25206	up
Lancl1	835	883	854	1056	826	914	11.9165	12.0132	11.0454	13.6233	12.753	12.7478	0.00524223	0.163206	up
Erbb4	98	97	93	33	40	38	0.343747	0.324353	0.295634	0.104636	0.15179	0.130264	1.56185e-11	-1.32488	down
Fn1	14081	15095	16494	13568	10664	11734	108.408	110.788	115.083	94.4275	88.8213	88.2877	3.3603e-13	-0.300403	down
2021-03-04	329	308	346	251	274	263	4.92611	4.39635	4.69509	3.39733	4.43843	3.8485	0.0123039	-0.267886	down
Igfbp2	38566	40425	46912	66479	46974	55360	1764.11	1762.8	1944.75	2748.91	2324.6	2474.82	8.7017e-15	0.46362	up
Igfbp5	156936	165895	177944	207811	184008	201412	1738.87	1752.31	1786.84	2081.46	2205.72	2181.01	4.59912e-16	0.292758	up
Catip	211	202	208	135	134	123	5.56571	5.07952	4.97234	3.21905	3.82396	3.17081	7.36191e-07	-0.616319	down
Slc11a1	27	15	21	31	33	47	0.680645	0.36048	0.479773	0.706439	0.899997	1.15793	0.00451536	0.859638	up
Stk36	457	554	549	453	415	443	5.65694	6.53745	6.15881	5.06897	5.55756	5.35916	0.0096246	-0.202734	down
Atg9a	962	915	1113	1128	968	1086	14.1846	12.8617	14.8729	15.0352	15.4415	15.6495	0.0221969	0.136536	up
Glb1l	920	876	979	583	533	606	10.5041	9.53475	10.1301	6.01723	6.58369	6.76195	5.67307e-23	-0.6417	down
Ptprn	244	270	322	196	160	226	3.77092	3.97791	4.50996	2.73823	2.67515	3.41345	8.23404e-05	-0.474999	down
Dnpep	976	1021	1067	1003	838	914	28.5678	28.4896	28.3042	26.539	26.5364	26.1457	0.032251	-0.1082	down
Speg	892	1019	978	1073	1011	1161	4.05138	4.4121	4.02565	4.40549	4.96775	5.15345	0.00105016	0.216028	up
Inha	107	90	116	133	122	137	3.61476	2.89849	3.55151	4.06166	4.45888	4.52318	0.0102842	0.37126	up
Epha4	2625	2785	2987	3389	2655	2883	26.7083	27.0131	27.543	31.1705	29.2248	28.6674	0.00302913	0.132043	up
Utp14b	116	98	121	172	119	139	1.89	1.52217	1.78669	2.53331	2.0976	2.21333	0.00624606	0.400492	up
Scg2	469	501	648	1005	578	765	12.2417	12.4664	15.3287	23.7133	16.3218	19.5146	1.11413e-06	0.573185	up
Ap1s3	10	19	15	21	21	29	0.208161	0.377039	0.282976	0.395162	0.472921	0.589963	0.0318385	0.734451	up
Serpine2	4749	5098	5337	4120	3185	3756	141.69	145.001	144.309	111.12	102.806	109.519	9.28711e-24	-0.414097	down
Irs1	2624	2848	2817	3619	2730	3266	18.5747	19.2191	18.072	23.1581	20.907	22.5945	1.1413e-07	0.255223	up
Col4a3	83	76	88	16	18	40	0.625348	0.545872	0.600877	0.108973	0.146719	0.294531	7.41789e-10	-1.6861	down
Daw1	59	70	48	41	23	41	0.833024	0.942187	0.614195	0.523294	0.351321	0.56574	0.00364889	-0.716494	down
Dner	3416	3581	3643	4761	3897	4483	61.0054	60.9661	58.9616	76.8608	75.2925	78.2433	1.94635e-19	0.34848	up
Fbxo36	112	108	106	93	76	68	4.08126	3.75175	3.50059	3.06348	2.99613	2.42166	0.0101181	-0.416115	down
Itm2c	12431	12800	13725	11777	10382	11683	296.111	290.665	296.292	253.594	267.547	271.976	4.49358e-05	-0.155748	down
4933407L21Rik	120	121	148	87	95	73	6.7801	6.51739	7.57837	4.44355	5.80696	4.03093	0.000915986	-0.555983	down
Spata3	38	35	43	26	24	25	0.910189	0.799189	0.933417	0.56296	0.621913	0.585215	0.0228095	-0.580254	down
Armc9	503	541	565	483	454	471	3.71426	3.80833	3.78105	3.22409	3.62686	3.39901	0.0441821	-0.144882	down
Ptma	8098	8821	8866	8604	7119	7751	440.654	457.585	437.227	423.23	419.092	412.198	0.0134098	-0.0907448	down
Nppc	31	38	39	54	47	51	1.9297	2.255	2.20015	3.03864	3.16517	3.10261	0.013853	0.537967	up
Kcnj13	55	77	51	106	73	71	1.16736	1.558	0.981008	2.03379	1.67624	1.47275	0.0241861	0.487151	up
Ngef	157	178	168	100	109	107	3.0093	3.25252	2.91833	1.7327	2.26029	2.00437	1.04675e-05	-0.620706	down
Arl4c	2813	2920	3144	2911	2307	2711	45.9943	45.5146	46.5882	43.0262	40.8087	43.3203	0.00427304	-0.119055	down
Sh3bp4	1512	1496	1688	1476	1192	1411	18.8674	17.7961	19.0894	16.6496	16.0919	17.2074	0.0014156	-0.158615	down
Agap1	1963	1921	2067	1624	1415	1556	13.2894	12.3979	12.6819	9.93866	10.3636	10.2949	1.58862e-12	-0.327417	down
Ackr3	152	161	173	91	92	105	4.24781	4.28924	4.38154	2.29889	2.7815	2.86773	3.42402e-07	-0.705969	down
Col6a3	340	328	388	12	6	12	2.03426	1.87083	2.10387	0.064903	0.0388373	0.0701675	6.66903e-166	-5.07537	down
Ramp1	745	824	857	336	306	360	6.97602	7.3555	7.27263	2.84411	3.09987	3.29444	1.69554e-69	-1.22843	down
Asb1	465	505	518	675	474	599	4.08191	4.22606	4.12098	5.35637	4.50153	5.13884	0.000344673	0.273414	up
Gpc1	938	946	1025	927	756	816	11.3595	10.9215	11.2497	10.1483	9.90486	9.6577	0.00103792	-0.174416	down
Capn10	491	502	524	555	495	604	11.0698	10.7893	10.7065	11.3111	12.0735	13.3083	0.0221404	0.170869	up
Kif1a	10428	10695	11947	12601	10781	11969	78.4767	76.728	81.4813	85.7237	87.7747	88.0289	0.000113849	0.143244	up
Sned1	886	924	1060	1558	1123	1423	5.51627	5.48426	5.98105	8.76871	7.56419	8.65854	2.95144e-18	0.55784	up
D1Ertd622e	677	731	707	627	578	656	11.9327	12.2829	11.2935	9.99016	11.0217	11.3	0.0419304	-0.137988	down
Ppip5k2	521	642	559	779	663	607	5.3437	6.27731	5.19608	7.22268	7.3568	6.08444	0.000859145	0.296269	up
Pam	4589	4667	5191	5863	4612	5317	65.4477	63.4523	67.0944	75.5879	71.16	74.1089	2.29983e-05	0.17204	up
Zcchc2	366	504	458	509	486	492	3.556	4.66814	4.03278	4.47048	5.10843	4.67168	0.0250443	0.213906	up
Bcl2	1712	1795	1867	1729	1351	1542	15.1103	15.1031	14.9339	13.7949	12.9001	13.3009	0.000117183	-0.174031	down
Serpinb5	43	47	48	97	93	69	1.08737	1.13303	1.10004	2.21736	2.54427	1.70524	3.0395e-06	0.955493	up
Serpinb8	188	206	229	196	128	151	1.97126	2.05915	2.17611	1.8578	1.452	1.54736	0.00448942	-0.349459	down
Cdh19	87	79	67	60	41	53	0.726451	0.628851	0.507016	0.452892	0.370375	0.432505	0.00597597	-0.558639	down
Dsel	531	601	633	599	446	508	5.92299	6.39079	6.39897	6.0399	5.38211	5.53781	0.0470944	-0.140828	down
Clasp1	2080	2302	2343	2532	2141	2337	16.6809	17.5993	17.0289	18.3559	18.5756	18.3165	0.0125751	0.105739	up
Tfcp2l1	493	525	538	682	617	672	3.44139	3.49366	3.40353	4.30356	4.65954	4.58442	1.69935e-09	0.387651	up
Inhbb	701	738	797	662	581	656	10.686	10.7247	11.0107	9.12244	9.58172	9.77301	0.0015515	-0.189266	down
Dbi	22301	25186	23141	19580	17304	18071	1941.62	2090.42	1825.92	1541.02	1629.89	1537.62	3.62797e-10	-0.315781	down
Steap3	552	530	553	226	225	253	10.8236	9.90696	9.82688	4.00586	4.77292	4.84818	2.14818e-38	-1.16845	down
Celrr	113	122	98	81	85	76	4.63893	4.77455	3.64607	3.00594	3.7751	3.04916	0.0184693	-0.413027	down
Slc35f5	1256	1333	1468	1724	1357	1389	24.2536	24.5386	25.6905	30.094	28.3489	26.213	0.00121136	0.184326	up
Mgat5	8156	8549	9040	10063	8920	9496	61.9754	61.9286	62.2544	69.1235	73.3293	70.5197	1.58124e-07	0.193257	up
Tmem163	808	787	888	1275	1000	1095	16.4292	15.2551	16.3636	23.4354	21.9977	21.7594	7.64149e-18	0.484312	up
Ccnt2	601	602	707	779	679	736	11.0935	10.5931	11.827	12.9984	13.5592	13.277	7.53713e-05	0.246856	up
Map3k19	281	334	311	159	171	196	2.51851	2.85376	2.52614	1.28822	1.65808	1.71681	1.59686e-10	-0.765339	down
R3hdm1	972	1118	1169	1279	998	1161	12.1571	13.3303	13.2507	14.4607	13.5041	14.1914	0.0292825	0.121717	up
Mcm6	688	779	752	662	455	555	10.0712	10.8709	9.97636	8.7601	7.20571	7.93991	7.96432e-07	-0.368047	down
Dars	2693	2651	2865	2184	1817	2004	69.6197	65.334	67.1243	51.0393	50.8184	50.6315	1.60506e-21	-0.406436	down
Cxcr4	627	558	652	361	309	368	21.9477	18.6204	20.6837	11.4231	11.7017	12.5892	8.09988e-22	-0.77841	down
Rassf5	30	65	31	27	21	29	0.520569	1.07524	0.487504	0.423523	0.394228	0.491794	0.0431176	-0.666025	down
Pm20d1	82	98	78	173	118	135	1.18274	1.34751	1.01959	2.25567	1.84131	1.90298	1.85732e-06	0.761452	up
Rab29	689	698	788	846	723	738	30.9277	29.8688	32.0564	34.3285	35.1105	32.3752	0.0300587	0.131226	up
Nucks1	2908	2916	3248	3722	2963	3281	30.9418	29.5783	31.3204	35.8001	34.1078	34.1181	2.3375e-05	0.179563	up
Gm29695	92	75	81	120	133	120	0.821954	0.638785	0.65585	0.969164	1.28553	1.04778	0.000184773	0.637986	up
Klhdc8a	1854	1942	2297	2825	2083	2423	27.2627	27.2234	30.6112	37.5521	33.1375	34.8209	9.93978e-08	0.309953	up
Nuak2	1278	1268	1314	1593	1447	1680	24.8114	23.4678	23.1193	27.9571	30.392	31.8755	2.80963e-09	0.336674	up
Nfasc	1405	1402	1556	1876	1716	1673	5.51115	5.24261	5.5314	6.65204	7.28205	6.41342	3.41548e-09	0.319466	up
Mdm4	1972	2012	2078	2305	1971	2061	17.2014	16.7309	16.4271	18.1754	18.6001	17.5696	0.0135573	0.109277	up
Ppp1r15b	1624	1855	1767	1756	1358	1612	18.8506	20.5266	18.5881	18.4256	17.0534	18.2866	0.0398344	-0.107966	down
Plekha6	241	209	262	467	380	424	1.24746	1.03131	1.22906	2.18516	2.12797	2.14489	1.77227e-22	0.880301	up
Atp2b4	4386	4889	4949	3309	2910	3134	32.1565	34.1707	32.8834	21.9308	23.0815	22.4557	7.54033e-41	-0.557534	down
Prelp	2429	2392	2714	2788	2610	2864	39.3979	36.9862	39.8946	40.8784	45.799	45.3989	0.00044926	0.182277	up
Fmod	7199	7503	8523	8970	7871	8258	163.326	162.275	175.24	183.963	193.189	183.099	0.000173291	0.160771	up
Btg2	742	738	763	1018	651	795	15.6109	14.8017	14.5481	19.361	14.8175	16.3462	0.0442381	0.170972	up
Chil1	181	217	214	253	342	284	5.70189	6.51679	6.10961	7.20472	11.6557	8.74352	0.000110287	0.584816	up
Adora1	1806	1873	2052	1771	1519	1691	20.131	19.903	20.7293	17.8453	18.3179	18.4213	0.000436019	-0.156008	down
Ppfia4	10	16	15	30	24	23	0.0829131	0.126467	0.112713	0.224854	0.215281	0.186371	0.00356828	0.948688	up
Rabif	297	335	298	265	227	260	9.82872	10.5686	8.9375	7.92762	8.12712	8.40894	0.00700114	-0.261864	down
Arl8a	6471	6571	7173	5919	5053	6127	246.609	238.727	247.741	203.911	208.332	228.198	2.33112e-05	-0.195541	down
Gpr37l1	1368	1295	1465	457	489	495	39.3841	35.5417	38.2237	11.8934	15.2305	13.9273	1.01429e-87	-1.46746	down
Timm17a	535	536	609	805	559	654	37.8426	36.1431	39.0395	51.473	42.7769	45.2098	6.9023e-05	0.305164	up
Lmod1	821	946	915	711	569	661	13.509	14.839	13.6446	10.5756	10.1289	10.6294	6.02273e-12	-0.422044	down
Shisa4	4010	4133	4439	2998	2963	3251	156.123	153.398	156.627	105.514	124.803	123.699	2.64531e-12	-0.398482	down
Ipo9	2538	2732	3214	3378	2854	3145	24.9503	25.6035	28.6345	30.0193	30.3535	30.2157	0.000176802	0.192735	up
Csrp1	4349	4623	4774	3784	3021	3453	159.372	161.503	158.55	125.352	119.769	123.665	4.49783e-23	-0.378547	down
5730559C18Rik	187	261	216	183	131	156	2.16983	2.88708	2.27142	1.91952	1.64447	1.76904	0.000739682	-0.456265	down
Cfh	230	241	267	64	59	54	3.41775	3.414	3.5957	0.859703	0.948495	0.784212	3.04181e-50	-2.01086	down
Kcnt2	27	30	39	48	58	42	0.194762	0.206298	0.254955	0.312995	0.452625	0.296085	0.00687807	0.678499	up
Glrx2	830	828	819	668	578	657	10.648	10.1264	9.5221	7.7468	8.0221	8.23725	9.09649e-08	-0.335764	down
Trove2	2188	2274	2293	2245	1770	1819	16.2492	16.0993	15.4329	15.0715	14.2209	13.2021	0.00113844	-0.168886	down
Pla2g4a	218	224	257	164	112	133	4.63307	4.5383	4.94999	3.15074	2.57514	2.76243	6.14569e-10	-0.729764	down
Ptgs2	130	161	172	33	21	18	1.89062	2.23214	2.26699	0.433842	0.330409	0.255836	2.59093e-39	-2.63356	down
Hmcn1	12	14	16	42	44	46	0.0415411	0.0462017	0.0501968	0.131432	0.164786	0.155626	2.21145e-09	1.6929	up
Ivns1abp	2040	2089	2168	2029	1723	1781	25.3196	24.7172	24.3863	22.7649	23.1357	21.6032	0.00175561	-0.1414	down
Fam129a	33	45	34	32	10	29	0.324511	0.421854	0.303008	0.284461	0.106386	0.278703	0.0474951	-0.626128	down
Colgalt2	365	344	320	643	420	529	5.2576	4.72375	4.17738	8.37263	6.54507	7.44694	1.38494e-10	0.663511	up
Lamc2	284	344	375	233	184	215	3.47567	4.0134	4.15921	2.5777	2.43618	2.5715	1.23165e-09	-0.619645	down
Npl	175	269	235	154	136	156	8.09053	11.8556	9.84614	6.436	6.80218	7.04841	0.000119945	-0.556995	down
Rgs16	328	356	382	610	450	507	9.11137	9.42743	9.61684	15.3178	13.5236	13.764	2.05585e-14	0.598625	up
Rnasel	179	169	193	84	83	88	1.94872	1.75395	1.9042	0.826669	0.977563	0.936281	3.64945e-14	-1.03688	down
Glul	25735	27034	28777	32296	27144	30326	594.673	595.522	602.641	674.62	678.576	684.852	5.14163e-09	0.184329	up
Cacna1e	138	152	171	187	168	176	0.299899	0.3149	0.336784	0.367362	0.394981	0.373797	0.0310646	0.251219	up
Mr1	510	606	618	488	362	471	12.9828	14.7063	14.2576	11.2298	9.96957	11.7178	1.31321e-05	-0.348654	down
Stx6	1150	1279	1244	1101	929	1057	14.4727	15.3446	14.1883	12.5255	12.6485	13.0003	9.00807e-05	-0.205622	down
BC034090	397	359	436	335	350	299	2.65142	2.28568	2.63897	2.0225	2.52887	1.95158	0.035043	-0.224728	down
Qsox1	1381	1427	1577	1133	945	1034	26.6515	26.2534	27.5816	19.7658	19.7302	19.5019	2.32611e-20	-0.448984	down
Tor1aip2	2799	2883	3016	2650	2122	2527	18.0289	17.7029	17.6059	15.4301	14.7871	15.9074	8.87739e-07	-0.209432	down
Axdnd1	21	13	23	41	30	28	0.364594	0.215163	0.36189	0.643472	0.563484	0.475089	0.00525527	0.835313	up
Soat1	2143	2272	2261	2588	2032	2395	28.9104	29.2196	27.6434	31.5611	29.6569	31.5766	0.0123499	0.114036	up
Abl2	1042	1064	1172	1025	825	871	5.41347	5.26967	5.51817	4.8138	4.63695	4.42236	3.27712e-05	-0.223885	down
Tor3a	1261	1363	1350	1991	1698	1931	25.0282	25.7896	24.2833	35.7225	36.4605	37.4563	6.79882e-32	0.54526	up
Ralgps2	796	809	832	917	776	874	6.54467	6.34098	6.19951	6.81554	6.90251	7.02285	0.0285233	0.119884	up
Rasal2	2052	2302	2234	2695	2154	2244	11.1277	11.9006	10.9792	13.2113	12.637	11.8927	0.00339207	0.150104	up
Brinp2	49	80	64	54	35	29	0.726797	1.1312	0.860313	0.724048	0.561637	0.420381	0.00732837	-0.666827	down
Rfwd2	1137	1305	1292	1187	871	1090	5.58198	6.10762	5.74844	5.26787	4.62612	5.22976	0.000767318	-0.204256	down
4930523C07Rik	338	349	384	239	186	238	3.11549	3.06668	3.20774	1.99142	1.85478	2.14394	1.41586e-12	-0.647055	down
Ankrd45	273	301	279	103	107	87	3.75718	3.94911	3.47987	1.28142	1.59314	1.17016	2.22249e-30	-1.47327	down
Prdx6	28994	29618	31615	32014	29819	32525	755.579	735.802	746.662	754.168	840.689	828.355	0.0104048	0.114019	up
Suco	1249	1304	1460	1830	1333	1444	11.7292	11.674	12.4257	15.5351	13.5428	13.2526	0.000105605	0.240981	up
Dnm3	239	273	296	485	349	399	1.85123	2.01586	2.07785	3.39595	2.92455	3.0204	1.53196e-12	0.652373	up
Dnm3os	23	19	23	4	6	1	0.188174	0.14819	0.170538	0.0295835	0.0531074	0.00799577	1.02409e-07	-2.4761	down
Vamp4	1283	1237	1295	1533	1232	1376	14.6642	13.4783	13.414	15.839	15.2339	15.3701	0.00194207	0.161293	up
Myoc	17	16	10	51	28	29	0.53013	0.475649	0.282613	1.43767	0.94463	0.88381	3.69135e-05	1.35231	up
Fmo1	65	74	60	45	53	38	1.64498	1.78531	1.37613	1.02948	1.45109	0.939851	0.0254546	-0.498112	down
Prrx1	1120	1177	1210	1041	854	795	6.9095	6.92211	6.76509	5.80545	5.69977	4.79317	4.59428e-07	-0.338036	down
Slc19a2	495	509	538	596	495	556	8.99108	8.8137	8.85622	9.78609	9.72708	9.86982	0.0298195	0.140026	up
Nme7	579	510	648	535	389	509	11.1474	9.36051	11.3065	9.3112	8.10244	9.57725	0.00758528	-0.235583	down
Tiprl	883	945	939	1087	886	965	11.4092	11.6401	10.9956	12.6963	12.385	12.1856	0.0140581	0.130805	up
Dcaf6	699	782	926	1022	801	884	11.7948	12.5792	14.1607	15.5891	14.6223	14.5778	0.00168406	0.215651	up
Mpzl1	1015	1143	1209	906	816	849	27.7204	29.7586	29.9239	22.3675	24.1098	22.6604	1.7631e-09	-0.341132	down
Cd247	85	78	121	54	64	57	0.879042	0.768986	1.13406	0.504825	0.716046	0.576093	0.00231007	-0.640356	down
Pou2f1	481	549	543	598	533	573	2.30133	2.50403	2.35446	2.58637	2.75887	2.67926	0.0164215	0.162021	up
Ildr2	300	267	308	128	128	164	2.22871	1.89094	2.07368	0.859605	1.02876	1.1907	1.98188e-15	-1.01082	down
Tada1	420	462	457	508	461	466	12.2658	12.8624	12.0955	13.4112	14.5653	13.3003	0.0441006	0.146529	up
Fam78b	21	23	34	17	13	14	0.238383	0.248896	0.34978	0.174446	0.15965	0.155314	0.0221754	-0.773178	down
Aldh9a1	874	812	970	766	725	789	17.7268	15.7003	17.8299	14.0444	15.9084	15.6395	0.0128783	-0.171501	down
Lmx1a	77	107	96	230	191	203	1.38735	1.83786	1.56756	3.74609	3.72304	3.57452	1.481e-19	1.20086	up
Pbx1	3682	3663	3864	3649	3076	3455	25.3127	24.0063	24.0742	22.677	22.8777	23.2129	0.017907	-0.0942758	down
Rgs4	46	44	40	30	24	22	1.01452	0.925098	0.799504	0.598107	0.572642	0.474189	0.00375239	-0.72897	down
Ccdc190	734	733	788	495	422	545	17.1257	16.3038	16.6624	10.4403	10.6521	12.4273	1.02582e-15	-0.579892	down
Olfml2b	33	24	38	24	19	16	0.666815	0.462313	0.69588	0.438388	0.415351	0.315965	0.0354284	-0.638681	down
Cfap126	139	155	131	85	61	79	4.74523	5.04438	4.05297	2.62312	2.25291	2.63571	2.24156e-08	-0.875507	down
Sdhc	1946	2217	2268	2414	1973	2258	107.06	116.274	113.08	120.054	117.43	121.404	0.0420832	0.0925847	up
Pcp4l1	377	335	410	635	337	409	15.5259	13.1521	15.3024	23.6399	15.0147	16.4614	0.019285	0.328235	up
Apoa2	34	27	26	54	41	48	2.35613	1.78368	1.63288	3.38276	3.0738	3.25079	0.00164663	0.755727	up
B4galt3	476	464	514	641	492	568	15.4528	14.3599	15.1225	18.8111	17.2797	18.0209	9.84393e-05	0.269704	up
Klhdc9	103	103	122	75	74	68	4.29639	4.09578	4.61196	2.82803	3.3394	2.77206	0.000701821	-0.546727	down
F11r	74	76	73	118	93	128	1.93387	1.8934	1.72893	2.78762	2.62935	3.26913	6.6917e-05	0.646427	up
Vangl2	1634	1846	1966	1400	1319	1520	13.0092	14.0108	14.1854	10.0759	11.3609	11.8269	2.40614e-07	-0.311165	down
Pex19	1808	1921	1977	2154	1744	2014	37.3122	37.7932	36.9759	40.1841	38.9376	40.6199	0.0279493	0.0954063	up
Pea15a	135726	141920	152108	169708	138674	149931	3224.76	3214.48	3275.26	3644.96	3564.51	3481.39	4.4552e-05	0.137598	up
Casq1	988	1121	1130	1352	1113	1182	34.1967	36.9885	35.4458	42.3019	41.6766	39.9827	3.84461e-05	0.216446	up
Atp1a4	41	55	29	4	15	3	0.720504	0.921401	0.461859	0.0635431	0.285177	0.051523	6.46803e-08	-2.42317	down
Atp1a2	4312	4482	4903	2481	2419	2633	44.9155	44.5065	46.2849	23.3615	27.2599	26.8038	5.4666e-51	-0.811403	down
Kcnj10	25643	28093	28668	19780	17772	19175	302.195	315.609	306.179	210.718	226.582	220.842	2.81141e-35	-0.490232	down
Igsf9	169	174	166	136	113	141	2.28992	2.24758	2.03845	1.66582	1.65646	1.86715	0.00740265	-0.340008	down
Tagln2	2418	2557	2728	1739	1495	1616	113.487	114.407	116.036	73.781	75.9102	74.1238	6.81816e-49	-0.6211	down
Cfap45	166	166	168	90	89	102	5.90957	5.63365	5.42022	2.89632	3.42775	3.54875	1.22106e-08	-0.783998	down
Cadm3	864	825	895	634	613	650	13.1522	11.9722	12.3472	8.7243	10.0952	9.66999	3.69082e-09	-0.398078	down
Ifi204	75	78	90	74	46	56	1.98885	1.97182	2.16293	1.7739	1.31968	1.45129	0.0211439	-0.422876	down
Rgs7	227	235	255	361	291	355	4.6113	4.55092	4.69458	6.6292	6.3953	7.0478	2.8221e-09	0.5345	up
Fh1	1075	1090	1214	1376	1014	1227	42.7253	41.2987	43.7275	49.4369	43.5998	47.6594	0.014343	0.140402	up
Chml	269	334	312	255	250	205	2.8524	3.37628	2.99828	2.4443	2.86793	2.12442	0.00770093	-0.315415	down
Kif26b	244	268	256	336	311	330	0.967689	1.01324	0.920122	1.2046	1.33437	1.27905	1.66114e-05	0.393775	up
Cnst	462	449	504	633	526	536	6.23786	5.77928	6.16713	7.72598	7.68334	7.07271	1.56092e-05	0.305532	up
Adck3	224	261	261	290	268	312	3.18835	3.54154	3.3668	3.7314	4.12689	4.3401	0.00599384	0.269389	up
Itpkb	2279	2323	2580	1885	1704	1989	20.7908	20.2027	21.3307	15.5451	16.8177	17.7333	8.37193e-10	-0.316603	down
Ephx1	7366	7753	8549	9174	7756	8787	274.744	275.677	288.983	309.323	312.972	320.306	9.72159e-06	0.16649	up
Enah	3328	3308	3661	3779	3289	3668	15.4144	14.6064	15.3675	15.8226	16.4808	16.6036	0.00967371	0.106786	up
Trp53bp2	738	765	820	840	767	863	10.954	10.8246	11.0303	11.2707	12.3163	12.5185	0.0226827	0.135729	up
Capn2	5096	5059	5579	5195	4242	4753	103.781	98.2167	102.968	95.6377	93.4605	94.5981	0.00638586	-0.104628	down
Susd4	151	160	152	134	97	112	2.80318	2.83157	2.55727	2.24872	1.94812	2.03198	0.00306382	-0.390366	down
Brox	2002	2094	2207	2432	1955	2118	35.2868	35.1851	35.2542	38.7497	37.2792	36.484	0.0387277	0.0896977	up
1700056E22Rik	11	11	13	21	17	19	0.737841	0.70339	0.790265	1.27334	1.23364	1.24552	0.0351158	0.742508	up
Marc2	1395	1291	1558	1264	1094	1231	45.5379	40.1752	46.092	37.2994	38.6355	39.2721	0.000883597	-0.195254	down
Mark1	499	462	533	457	390	423	7.05155	6.22385	6.82607	5.8379	5.96237	5.84187	0.01099	-0.188939	down
Iars2	1325	1409	1536	1606	1381	1456	20.1508	20.4278	21.1704	22.079	22.7217	21.6405	0.0285967	0.103968	up
Eprs	2976	3047	3175	2990	2563	2844	29.5472	28.8396	28.5685	26.8356	27.5298	27.5957	0.0314686	-0.0860066	down
Slc30a10	41	44	34	29	17	12	0.455685	0.466195	0.342468	0.291364	0.204409	0.130344	0.00078443	-0.996015	down
Tgfb2	907	984	960	1137	1061	1137	10.8224	11.193	10.3812	12.264	13.6963	13.2588	2.70541e-06	0.273723	up
Spata17	125	136	131	77	94	109	1.48414	1.53935	1.4096	0.826442	1.20743	1.26479	0.0112159	-0.432912	down
Kcnk2	4025	4228	4497	3690	3324	3814	47.965	48.0316	48.5669	39.7503	42.8538	44.4188	3.41651e-05	-0.187787	down
Smyd2	327	335	378	305	284	280	12.5208	12.2282	13.117	10.557	11.7645	10.4778	0.0173774	-0.211355	down
Rps6kc1	514	547	651	522	438	503	7.41373	7.52133	8.5097	6.80613	6.83468	7.09037	0.0158115	-0.179606	down
Mfsd7b	924	1082	959	673	604	643	12.7382	14.2199	11.9816	8.38703	9.00833	8.66314	8.50993e-17	-0.580879	down
Atf3	131	132	144	214	145	177	4.29795	4.12855	4.28166	6.34687	5.14669	5.67532	0.000646463	0.437846	up
Nenf	477	455	519	488	332	436	47.0207	42.7578	46.3658	43.4857	35.4062	42.0034	0.0496347	-0.167903	down
Gm32200	93	93	76	46	47	74	1.5058	1.4355	1.11521	0.673286	0.823292	1.17097	0.00675886	-0.604367	down
Lpgat1	505	518	574	520	394	489	3.95745	3.86979	4.07657	3.68369	3.34034	3.74507	0.0457563	-0.143043	down
Slc30a1	1299	1388	1416	1639	1328	1535	15.6932	15.9855	15.5034	17.8994	17.3569	18.1234	0.000144037	0.178175	up
Rd3	46	38	44	23	25	28	0.444333	0.349919	0.385179	0.200833	0.261253	0.264324	0.00670712	-0.702516	down
Plxna2	1101	1103	1183	979	763	847	6.44706	6.1572	6.27796	5.18219	4.83359	4.84714	1.06772e-10	-0.344025	down
A330023F24Rik	42	40	53	65	55	72	0.524397	0.476107	0.599717	0.733636	0.742924	0.878559	0.00578557	0.553336	up
Cd46	39	38	53	70	63	51	0.326197	0.302993	0.401745	0.52926	0.570067	0.416881	0.0107882	0.548886	up
Ppp1r14c	525	545	546	431	346	361	12.5796	12.4491	11.8566	9.33559	8.96923	8.45363	2.09258e-10	-0.461833	down
Plekhg1	459	532	666	459	380	341	3.2713	3.61454	4.30171	2.95717	2.92996	2.37514	4.94303e-05	-0.439388	down
Akap12	9889	10761	12167	10933	7981	8949	102.678	106.515	114.49	102.617	89.6505	90.8086	0.000619504	-0.193827	down
Rmnd1	229	215	243	292	253	251	5.8181	5.20736	5.59515	6.70633	6.95403	6.23228	0.0089883	0.258013	up
Ccdc170	159	168	174	21	16	21	2.17166	2.18745	2.15379	0.259281	0.23642	0.280312	5.91023e-60	-3.05788	down
Syne1	1435	1576	1546	1103	1008	1026	2.67014	2.79558	2.60706	1.8553	2.02914	1.86576	1.30692e-19	-0.491538	down
Rgs17	287	317	397	294	251	231	2.20669	2.32355	2.76637	2.04345	2.08787	1.7358	0.00461846	-0.317665	down
Lats1	1530	1630	1712	1959	1576	1715	12.9438	13.146	13.1261	14.9817	14.4244	14.1796	0.000714495	0.152275	up
Ust	79	83	78	37	39	55	0.892713	0.894121	0.798801	0.377957	0.476782	0.6074	7.66059e-05	-0.824814	down
Sash1	2919	2819	3089	3411	3050	3279	18.1825	16.7398	17.4381	19.207	20.5537	19.9613	3.00809e-05	0.188845	up
Samd5	534	606	606	766	674	683	4.49887	4.86708	4.62694	5.83374	6.14317	5.62355	3.25501e-07	0.328646	up
Stxbp5	552	616	584	709	612	646	3.49242	3.71537	3.34858	4.055	4.189	3.99437	0.00107009	0.212387	up
Rab32	437	556	536	609	571	514	13.8	16.738	15.3398	17.3848	19.5076	15.8631	0.0272676	0.198245	up
Stx11	38	34	42	23	7	17	0.857021	0.731005	0.858453	0.468912	0.170795	0.3747	5.1691e-05	-1.23646	down
Phactr2	965	1017	1010	1113	1037	1051	6.00295	6.03103	5.69401	6.25876	6.97889	6.38951	0.0121234	0.144791	up
Pex3	485	588	615	643	551	614	13.0371	15.0678	14.9821	15.6245	16.0236	16.13	0.0388067	0.146411	up
Aig1	480	546	518	448	386	432	16.2496	17.6209	15.8924	13.7099	14.1371	14.2926	0.000977989	-0.24088	down
Hivep2	1239	1385	1428	1552	1401	1448	5.69199	6.06563	5.94539	6.44526	6.96308	6.50113	0.00109734	0.167167	up
Vta1	1098	1089	1163	1048	819	944	36.8631	34.8539	35.3858	31.8058	29.747	30.9734	7.71781e-05	-0.209716	down
Cited2	804	867	850	1123	852	863	26.4854	27.2272	25.3763	33.4416	30.3641	27.7836	0.00204463	0.212645	up
Abracl	154	195	198	162	114	118	11.3253	13.6709	13.1963	10.7696	9.06992	8.48081	0.00175493	-0.429512	down
Nhsl1	722	760	847	688	634	641	3.78739	3.80058	4.02666	3.26247	3.59801	3.28615	0.00177502	-0.198493	down
Hebp2	179	196	181	144	129	151	6.07878	6.34531	5.57059	4.42061	4.7394	5.0115	0.00469457	-0.345413	down
Arfgef3	100	124	87	68	52	73	0.789471	0.933236	0.622465	0.48529	0.44413	0.563231	0.000855554	-0.647273	down
Perp	69	60	56	114	89	98	2.35431	1.95164	1.73166	3.51622	3.2853	3.26789	1.8705e-05	0.742554	up
Tnfaip3	67	71	77	57	44	58	0.903684	0.912922	0.941222	0.694981	0.642044	0.764535	0.0354684	-0.389891	down
Ifngr1	750	838	826	737	633	761	23.1764	24.6866	23.1326	20.5877	21.1621	22.9825	0.0338493	-0.134203	down
Map7	170	192	206	239	200	224	1.60645	1.72963	1.76419	2.04161	2.04465	2.06869	0.00928422	0.268933	up
Pde7b	47	62	47	21	28	22	0.253245	0.318469	0.229509	0.102286	0.163219	0.115849	3.50099e-05	-1.08138	down
Ahi1	1209	1269	1314	1166	1032	949	14.5033	14.5123	14.2855	12.6443	13.3934	11.1259	0.000426326	-0.222017	down
Myb	152	168	131	73	69	63	2.61032	2.75038	2.03883	1.13326	1.28194	1.05735	1.4311e-10	-1.09201	down
E030030I06Rik	54	47	49	94	68	79	0.787986	0.653817	0.648008	1.23996	1.07351	1.12663	0.000101709	0.724017	up
Raet1e	35	29	36	67	48	58	0.55169	0.435771	0.514267	0.95468	0.818537	0.893475	0.000130601	0.830816	up
H60b	140	128	126	370	216	265	4.60021	4.00953	3.75214	10.9902	7.67845	8.50987	1.42876e-14	1.14134	up
Slc2a12	139	142	168	94	90	99	1.8203	1.77276	1.99387	1.11279	1.27509	1.26704	1.05627e-05	-0.617096	down
Vnn1	34	20	32	1	4	2	0.912428	0.511662	0.778268	0.0242592	0.116132	0.0524539	2.22429e-12	-3.50272	down
Moxd1	56	68	68	1	10	4	1.17818	1.36385	1.29656	0.0190186	0.227611	0.0822452	4.98636e-26	-3.59208	down
Ctgf	14992	16157	16151	21554	18471	20600	404.671	415.755	395.095	525.929	539.391	543.422	6.25064e-29	0.403736	up
Enpp1	256	251	299	77	38	68	2.4135	2.25588	2.55469	0.656228	0.387581	0.626534	2.3521e-43	-2.09705	down
Epb41l2	5802	6122	6361	4911	4174	4843	45.9842	46.2549	45.6894	35.185	35.7894	37.5122	2.54596e-19	-0.347069	down
Arhgap18	829	882	921	1411	1015	1046	12.9632	13.148	13.052	19.9453	17.171	15.9852	1.76707e-09	0.440015	up
Lama2	880	932	1083	358	272	305	5.57198	5.6257	6.21462	2.04911	1.86323	1.88736	2.99706e-109	-1.58469	down
Gm10145	29	24	34	44	44	37	2.71041	2.13837	2.87989	3.71746	4.44898	3.37961	0.0220343	0.56984	up
Gm20300	488	552	541	625	494	576	9.20148	9.92226	9.24474	10.6531	10.0771	10.6142	0.0332273	0.144581	up
Ncoa7	147	140	170	185	202	192	1.69629	1.54008	1.77783	1.92979	2.52177	2.16527	0.00303116	0.393556	up
Nkain2	444	424	457	418	340	359	3.59226	3.27027	3.35089	3.05715	2.97601	2.83862	0.00886834	-0.202187	down
Rsph4a	387	410	348	206	230	242	6.87725	6.94578	5.60457	3.30923	4.42183	4.20288	6.58671e-09	-0.706591	down
Zufsp	131	154	145	201	147	170	2.85519	3.19976	2.86412	3.96019	3.46618	3.6211	0.0119334	0.311064	up
Fam26e	168	183	243	127	114	117	6.10133	6.33578	7.99799	4.16941	4.4791	4.15268	1.70218e-06	-0.679178	down
Tspyl4	1105	1256	1321	1335	1285	1322	18.3778	19.9138	19.911	20.071	23.1209	21.4878	0.0124606	0.149186	up
Frk	126	107	151	15	8	21	1.70088	1.37696	1.84731	0.183042	0.116833	0.277045	2.26934e-35	-3.07085	down
Marcks	7343	7178	7685	7607	5917	6746	113.781	106.031	107.92	106.553	99.1904	102.158	0.0335573	-0.0901108	down
Lama4	127	174	184	53	36	38	1.36249	1.77955	1.78898	0.513997	0.417832	0.398419	3.51241e-24	-1.88403	down
Gm16365	55	66	77	53	41	49	0.552752	0.632332	0.701322	0.481504	0.445781	0.481273	0.0342578	-0.42223	down
Ddo	1241	1305	1387	1144	977	1095	7.49138	7.5099	7.58798	6.2427	6.38051	6.45999	3.32371e-07	-0.244524	down
Ak9	166	152	209	134	128	115	1.68238	1.46857	1.91965	1.22766	1.40345	1.13905	0.00299551	-0.43238	down
Zbtb24	238	278	268	317	253	298	3.52854	3.92913	3.60091	4.24848	4.05798	4.3178	0.0401706	0.191271	up
Sesn1	1366	1412	1515	1738	1424	1432	26.5357	26.1486	26.6718	30.5201	29.9268	27.1863	0.00694108	0.142654	up
Snx3	3514	3507	3911	4230	3535	3904	165.525	157.482	166.959	180.119	180.145	179.721	0.000404204	0.139606	up
Cd24a	2729	2992	2813	2361	1666	1882	97.473	101.877	91.0563	76.2312	64.3763	65.6943	6.10616e-15	-0.492456	down
Aim1	524	674	681	873	776	823	4.1997	5.14968	4.94645	6.32496	6.72852	6.44636	1.1725e-09	0.44477	up
Hace1	282	281	294	246	203	211	4.32829	4.11156	4.08953	3.41317	3.37081	3.16502	0.000466649	-0.332108	down
Lilrb4a	28	30	15	39	36	33	0.898645	0.917878	0.436296	1.13149	1.24998	1.03507	0.0368969	0.604244	up
Slc35f1	2191	2336	2439	3210	2414	2703	28.5773	29.0459	28.8303	37.8477	34.0632	34.455	5.82518e-10	0.299355	up
Man1a	2082	2244	2300	2871	2395	2518	25.4034	26.1017	25.4331	31.6666	31.6146	30.0258	1.08915e-10	0.277622	up
Gja1	6036	6366	6654	4043	3693	4300	126.091	126.775	125.973	76.3475	83.4612	87.7872	1.23059e-36	-0.614661	down
Fabp7	19724	19277	21196	18440	14100	16229	1678.95	1564.28	1635.14	1418.92	1298.47	1350.08	1.5817e-09	-0.262607	down
Smpdl3a	2115	2352	2400	2023	1618	1754	76.5969	81.203	78.7719	66.2297	63.3943	62.0809	3.48592e-11	-0.303565	down
P4ha1	3352	3594	3748	4501	3532	4020	52.2018	53.3572	52.8982	63.3646	59.5076	61.1836	7.84451e-08	0.215954	up
Mcu	651	691	667	809	635	702	13.4993	13.6597	12.5347	15.1647	14.2454	14.2264	0.0289959	0.138225	up
LOC108167812	207	233	228	176	179	163	14.7061	15.7803	14.6798	11.303	13.7578	11.3173	0.0066367	-0.317689	down
Ddit4	1435	1624	1715	1821	1496	1719	55.2393	59.5959	59.8302	63.367	62.3015	64.6696	0.0104903	0.122936	up
Spock2	281	280	300	373	316	344	3.18756	3.02792	3.08413	3.82488	3.87802	3.81363	0.000193471	0.30786	up
Vsir	804	848	975	1127	1029	1093	6.98684	7.02513	7.67872	8.8533	9.67411	9.28266	1.30904e-09	0.355397	up
Slc29a3	604	658	651	565	540	514	7.38218	7.66667	7.21087	6.24241	7.14022	6.13957	0.00818196	-0.192635	down
Unc5b	252	275	268	412	346	349	2.77701	2.88897	2.67652	4.10421	4.12499	3.75863	2.14532e-09	0.522458	up
Sgpl1	4253	4693	4867	4530	3623	4196	64.0497	67.3761	66.4267	61.6703	59.0283	61.7568	0.00345036	-0.11725	down
Adamts14	166	190	180	61	42	60	2.07541	2.26456	2.03952	0.689418	0.568089	0.733121	4.61596e-28	-1.67212	down
Ppa1	1452	1555	1622	2343	1551	1844	72.8955	74.4214	73.7979	106.332	84.2396	90.4737	5.8723e-07	0.346877	up
H2afy2	405	473	490	423	336	415	11.8545	13.1984	12.9982	11.1924	10.6399	11.8714	0.0271062	-0.175369	down
Gm5424	915	949	760	1794	1590	1300	38.29	37.8586	28.8229	67.8646	71.9834	53.1662	1.91473e-15	0.878624	up
2010107G23Rik	93	92	94	158	103	150	2.80179	2.64225	2.56649	4.30295	3.35707	4.41643	0.000123977	0.597213	up
Tspan15	2687	2619	3005	2499	2302	2617	39.3868	36.5976	39.9197	33.1136	36.5056	37.4899	0.0319206	-0.115207	down
Srgn	41	49	47	26	8	15	0.693269	0.789855	0.720237	0.397418	0.146345	0.247877	7.44225e-07	-1.44156	down
Ddx21	1357	1289	1456	1350	1030	1100	18.4875	16.7411	17.9771	16.626	15.1812	14.646	0.000993128	-0.194899	down
Stox1	122	152	172	78	75	105	2.16743	2.57432	2.76932	1.25267	1.44151	1.82306	1.57621e-05	-0.737692	down
Tet1	204	233	254	368	323	353	0.831262	0.905102	0.937996	1.35554	1.42391	1.40576	1.00759e-12	0.642192	up
Ctnna3	50	56	64	46	28	41	0.80535	0.859877	0.934231	0.669775	0.487914	0.645396	0.0161279	-0.519813	down
Reep3	1621	1750	1664	1432	1190	1322	16.4982	16.9795	15.3485	13.175	13.103	13.1496	1.04096e-09	-0.308363	down
Jmjd1c	1091	1164	1194	1086	982	974	5.37691	5.46883	5.333	4.83831	5.23588	4.69131	0.0156934	-0.134029	down
Egr2	65	55	63	25	31	30	0.450196	0.363149	0.395447	0.156525	0.232285	0.203066	7.64711e-06	-1.03778	down
Zfp365	477	536	635	747	539	611	7.26794	7.78559	8.76851	10.2889	8.88489	9.09833	0.00291602	0.246844	up
Arid5b	1427	1480	1567	1713	1652	1638	10.0194	9.90635	9.97119	10.8726	12.5487	11.2398	0.000124668	0.210962	up
Ank3	142	129	148	221	143	199	0.44491	0.385308	0.420248	0.62594	0.48472	0.609347	0.000669095	0.464551	up
Ccdc6	1631	1707	1636	1612	1355	1458	15.3923	15.3574	13.9924	13.7522	13.8344	13.4473	0.0133613	-0.12478	down
Slc16a9	380	377	422	364	294	321	6.72705	6.36233	6.77038	5.82504	5.63066	5.55359	0.00462276	-0.22326	down
Fam13c	496	514	612	740	567	638	7.76539	7.67146	8.68345	10.473	9.60363	9.7618	1.55069e-05	0.306552	up
Phyhipl	1317	1503	1436	988	917	932	25.2586	27.4799	24.9595	17.1292	19.0267	17.4689	6.53476e-20	-0.537329	down
Bicc1	1297	1267	1336	1259	996	1144	15.307	14.2548	14.2895	13.4317	12.7169	13.1948	0.0023897	-0.155289	down
Cisd1	509	592	624	684	529	626	34.2127	37.9336	38.0113	41.5606	38.4676	41.1217	0.0473173	0.136996	up
Lrrc75b	660	585	685	861	748	819	8.14489	6.88225	7.6611	9.60507	9.9865	9.87763	1.42464e-08	0.376658	up
Ggt5	21	18	20	8	1	1	0.324779	0.265384	0.280322	0.111844	0.0167316	0.0151146	2.25387e-07	-2.48152	down
Susd2	18	28	21	47	27	37	0.358689	0.531909	0.379249	0.846642	0.582076	0.720568	0.00697362	0.763711	up
Ddt	279	361	308	375	339	340	29.7155	36.6539	29.7296	36.105	39.0616	35.3904	0.0449038	0.199966	up
Gstt3	253	301	281	402	311	367	8.76152	9.93708	8.8191	12.5846	11.6517	12.4209	3.3441e-06	0.414659	up
Gstt1	390	421	442	435	311	298	14.5216	14.9439	14.9152	14.6418	12.5279	10.8441	0.0269211	-0.221688	down
Mmp11	334	357	339	261	225	300	9.23453	9.40958	8.4943	6.52327	6.7301	8.1062	0.000700261	-0.345352	down
Chchd10	498	454	458	676	519	567	19.6006	17.0345	16.3367	24.0515	22.0992	21.8097	6.74855e-06	0.362123	up
S100b	68	61	72	40	32	48	2.65544	2.27086	2.54811	1.41203	1.35191	1.83187	0.000791832	-0.698133	down
Col6a2	331	374	361	40	37	19	3.72931	4.01703	3.6861	0.407396	0.450996	0.20921	2.21578e-110	-3.42219	down
Col6a1	611	644	715	93	73	96	9.96762	10.0154	10.571	1.37148	1.28838	1.53056	1.13848e-193	-2.86314	down
Pcbp3	487	519	583	635	514	617	9.74645	9.9019	10.5741	11.4881	11.1289	12.0679	0.00356633	0.197767	up
Col18a1	2282	2347	2596	3064	2125	2488	20.2874	19.8911	20.9159	24.6239	20.4381	21.6167	0.0365535	0.12669	up
Trappc10	1545	1622	1817	1615	1375	1505	19.8521	19.8683	21.1588	18.7588	19.114	18.8991	0.0288981	-0.102318	down
Agpat3	8354	8948	9506	7917	6985	7920	75.1651	76.7505	77.5137	64.393	67.9921	69.6425	4.41274e-06	-0.184409	down
Pdxk	1363	1488	1446	1283	1084	1096	17.3554	18.0623	16.6865	14.768	14.9327	13.6388	1.03019e-06	-0.266303	down
Slc1a6	20	34	39	10	8	10	0.603938	0.978757	1.0673	0.272972	0.26135	0.295114	4.13843e-06	-1.66845	down
Plpp2	134	158	111	99	88	113	5.26447	5.91753	3.95214	3.51594	3.74027	4.33866	0.0289259	-0.383093	down
Polrmt	369	434	388	444	393	459	6.33521	7.10326	6.03706	6.89087	7.29958	7.70149	0.0490138	0.167622	up
Ptbp1	3214	3383	3617	3256	2767	3068	64.8226	65.0453	66.1132	59.3637	60.3754	60.4733	0.00159532	-0.12195	down
Plppr3	87	65	91	35	34	54	1.32002	0.940172	1.2513	0.480048	0.558097	0.800722	5.48239e-05	-0.933335	down
Abca7	191	181	203	244	188	230	1.80938	1.63459	1.74282	2.0895	1.92675	2.12937	0.0210943	0.24666	up
Gpx4	4714	4962	5038	5990	4999	5344	199.325	200.015	193.058	228.957	228.678	220.834	2.55588e-07	0.195257	up
Cbarp	554	581	673	721	586	736	8.29311	8.2912	9.13024	9.75662	9.49021	10.7675	0.00159094	0.222019	up
Midn	2183	2102	2408	2107	1860	2020	35.3459	32.4453	35.3347	30.8394	32.5814	31.9643	0.0179092	-0.113825	down
Apc2	1711	1850	1934	2438	2099	2408	8.59115	8.85537	8.8007	11.066	11.4021	11.8164	4.60816e-18	0.384207	up
Reep6	25	32	35	51	49	52	0.710282	0.866711	0.901193	1.30984	1.50611	1.44385	0.000738067	0.77057	up
Mknk2	998	1007	1099	1181	935	1123	18.4583	17.7551	18.4212	19.7454	18.7087	20.2987	0.0491345	0.1054	up
Mob3a	371	388	407	363	308	334	9.0911	9.06375	9.0385	8.04091	8.16514	7.99865	0.0279523	-0.16891	down
Gadd45b	410	396	368	510	432	431	21.0062	19.3416	17.0872	23.6205	23.9451	21.5808	0.00230858	0.268858	up
Zfr2	129	144	141	210	204	193	1.76191	1.87495	1.74531	2.59281	3.01436	2.5762	7.22542e-07	0.59996	up
Matk	82	63	93	99	118	91	1.67362	1.22579	1.72022	1.82656	2.60552	1.81515	0.0330333	0.427935	up
Tjp3	36	33	42	77	33	56	0.697034	0.609115	0.736988	1.34772	0.691252	1.05966	0.0201473	0.609472	up
Celf5	125	150	135	251	202	231	1.26232	1.44405	1.23553	2.29133	2.20689	2.27981	7.69493e-12	0.782065	up
Aes	3093	3239	3335	3332	2620	2910	133.303	133.077	130.261	129.814	122.161	122.569	0.0477745	-0.0824753	down
Tle2	19	38	24	9	14	17	0.344533	0.656893	0.39441	0.147529	0.274648	0.301269	0.00916792	-0.95776	down
Gm4924	157	168	165	213	200	165	0.851177	0.868286	0.810706	1.04389	1.17306	0.874242	0.0284876	0.285909	up
Txnrd1	3597	3769	4090	4479	3764	4079	58.0522	57.988	59.822	65.3455	65.7202	64.3369	6.18373e-05	0.151147	up
Chst11	2535	2522	2765	1984	1684	1847	27.4733	26.0562	27.1573	19.437	19.7444	19.5626	6.7613e-27	-0.45862	down
Slc41a2	896	928	903	843	726	797	9.88892	9.76388	9.03208	8.41056	8.66858	8.5966	0.00536037	-0.160094	down
D10Wsu102e	533	568	659	679	559	633	9.85236	10.0091	11.0397	11.3459	11.1788	11.4352	0.0425273	0.134426	up
Aldh1l2	339	394	386	287	215	210	3.52437	3.90491	3.63687	2.69724	2.41819	2.13368	1.46656e-09	-0.608664	down
Appl2	1484	1603	1695	1734	1573	1648	19.4536	20.0324	20.1371	20.5481	22.3083	21.1131	0.0365614	0.0992395	up
Nuak1	3277	3571	3895	4244	3401	3888	39.0943	40.6126	42.1118	45.7687	43.8949	45.3306	0.000476192	0.147539	up
Rfx4	1519	1500	1601	1214	1136	1244	21.7643	20.4885	20.7892	15.7239	17.609	17.4194	1.01899e-08	-0.314756	down
Hsp90b1	10162	10532	11179	10464	8135	9029	238.904	236.042	238.181	222.382	206.906	207.449	3.26842e-05	-0.163738	down
Ascl1	1274	1311	1444	1199	1024	1137	36.5805	35.8853	37.5757	31.1212	31.8091	31.9057	7.26865e-06	-0.215885	down
Dram1	46	46	47	24	37	24	0.92921	0.885824	0.860426	0.438252	0.80859	0.4738	0.0148157	-0.65265	down
Gnptab	1134	1211	1326	1123	977	1014	13.6592	13.9056	14.4748	12.2278	12.7314	11.9365	0.000267541	-0.19041	down
Anks1b	123	105	165	203	167	161	0.607858	0.494675	0.738993	0.906879	0.892862	0.77759	0.00164594	0.481876	up
Apaf1	603	562	692	828	587	621	5.96498	5.29982	6.20379	7.4042	6.28203	6.00358	0.0440006	0.173769	up
Ikbip	1062	1216	1256	1154	894	1017	14.833	16.1909	15.8984	14.5702	13.5087	13.882	0.00373135	-0.161086	down
Slc25a3	6336	6645	7226	8066	6407	7370	245.356	245.307	253.594	282.355	268.415	278.918	3.5907e-05	0.15636	up
Nedd1	427	483	514	438	361	404	5.77371	6.22598	6.29868	5.35374	5.28086	5.3387	0.00719369	-0.197421	down
Cfap54	793	831	928	765	689	789	4.15144	4.14725	4.40284	3.62029	3.90225	4.03673	0.0250531	-0.138575	down
Cdk17	3546	3675	3828	4466	3674	4031	29.8978	29.5387	29.2504	34.0389	33.5128	33.2155	8.8432e-07	0.18393	up
Ntn4	3166	3295	3699	3936	3190	3619	85.1746	84.5062	90.1868	95.7218	92.8454	95.1515	0.0023102	0.126068	up
Vezt	777	861	842	965	831	863	3.59348	3.79604	3.52911	4.03438	4.15782	3.90061	0.0102866	0.146207	up
Cep83	355	398	401	361	267	302	4.55696	4.87039	4.66499	4.189	3.70791	3.78863	0.00146803	-0.267922	down
Plxnc1	390	360	382	324	259	282	3.05661	2.68975	2.71331	2.2955	2.19607	2.15999	8.58087e-05	-0.344813	down
Socs2	182	228	194	243	235	243	0.997638	1.19143	0.963746	1.2041	1.39361	1.30177	0.00900985	0.30338	up
Btg1	719	695	656	867	696	749	9.30867	8.57783	7.69701	10.1469	9.74852	9.47694	0.00489607	0.200989	up
Dcn	200	189	204	11	3	12	6.16568	5.55452	5.69955	0.306549	0.100056	0.361543	1.84555e-89	-4.44982	down
Lum	92	112	100	2	3	0	2.87585	3.33757	2.83294	0.0565151	0.101454	0	2.14503e-56	-5.7794	down
Atp2b1	1392	1506	1541	1810	1343	1561	8.53637	8.80425	8.56438	10.0339	8.91006	9.35545	0.0146939	0.128567	up
Poc1b	339	341	365	321	234	301	7.03183	6.74305	6.86153	6.01908	5.25116	6.10187	0.00552888	-0.245099	down
Kitl	534	605	646	822	535	628	6.0102	6.49138	6.58931	8.36327	6.51437	6.90773	0.0298104	0.192154	up
4930430F08Rik	322	314	374	304	242	303	5.31447	4.94046	5.59416	4.53559	4.32106	4.88736	0.0248962	-0.205444	down
Rassf9	37	42	35	24	17	26	0.432497	0.46802	0.370774	0.2536	0.214982	0.297018	0.00772636	-0.721526	down
Slc6a15	794	807	781	676	537	616	12.0499	11.6753	10.7417	9.27395	8.81672	9.1363	1.07904e-07	-0.338309	down
Csrp2	192	226	227	137	85	141	14.0086	15.7194	15.01	9.0359	6.70941	10.0541	2.59077e-08	-0.788426	down
Osbpl8	708	704	721	868	704	731	5.76198	5.46191	5.31781	6.38578	6.19843	5.81411	0.0135094	0.154306	up
Nap1l1	4478	4817	4876	4671	3770	4122	66.4812	68.1749	65.6051	62.6875	60.5517	59.8067	0.000853145	-0.129912	down
Atxn7l3b	4276	4591	4748	4467	3716	4266	77.0641	78.8779	77.5505	72.7758	72.4538	75.1386	0.025575	-0.0840214	down
Gm26596	171	75	172	58	86	112	4.19976	1.75599	3.82839	1.28769	2.28506	2.68828	0.0383777	-0.646339	down
Zfc3h1	1027	1140	1103	1291	1039	1190	7.6718	8.1183	7.46727	8.71785	8.39678	8.68763	0.0043928	0.150199	up
Ptprr	41	44	47	21	24	22	0.628249	0.642739	0.652688	0.290887	0.39786	0.329457	0.000316504	-0.925971	down
Mdm2	1410	1519	1615	1827	1419	1635	12.4839	12.821	12.9587	14.6226	13.592	14.1473	0.00186942	0.147054	up
Mdm1	97	144	137	95	62	119	1.87924	2.65954	2.40542	1.66376	1.29949	2.25313	0.041868	-0.410791	down
Grip1	296	330	310	420	299	337	1.94425	2.06636	1.84536	2.49382	2.12472	2.1633	0.0233875	0.214857	up
Helb	202	244	236	186	155	202	2.81952	3.24674	2.98535	2.34689	2.34059	2.75552	0.0143986	-0.283013	down
Hmga2	84	114	130	11	10	13	1.27212	1.64584	1.78423	0.15059	0.16384	0.192406	2.9532e-34	-3.20572	down
Msrb3	1003	1072	1142	1059	843	963	16.4411	16.7517	16.9651	15.6922	14.9496	15.4271	0.0176034	-0.122534	down
Gns	4060	4363	4809	4113	3519	3934	68.3122	69.9827	73.3308	62.5586	64.0563	64.6895	0.00036437	-0.146763	down
Avpr1a	19	20	21	12	14	8	0.461399	0.463006	0.46217	0.263427	0.367808	0.189863	0.0415392	-0.764198	down
Ppm1h	175	236	269	299	255	245	1.38867	1.78528	1.93452	2.14481	2.18914	1.90001	0.021873	0.282996	up
Slc16a7	53	52	54	38	26	28	0.288183	0.269544	0.2661	0.186781	0.152945	0.148791	0.000852888	-0.74457	down
Lrig3	121	131	139	115	90	102	1.93788	2.00008	2.01751	1.66493	1.55939	1.5965	0.0255221	-0.303887	down
Ctdsp2	5134	5488	5843	5149	4582	5039	64.7494	65.9823	66.7844	58.7028	62.5181	62.1086	0.00646293	-0.108709	down
Tsfm	225	220	283	267	280	304	12.3679	11.5284	14.0981	13.2673	16.6511	16.3311	0.0167992	0.278181	up
Agap2	145	156	163	353	283	320	1.14669	1.17607	1.16822	2.52353	2.42122	2.47317	1.2245e-28	1.08686	up
Pip4k2c	1073	1165	1201	1379	1095	1179	19.6493	20.338	19.932	22.828	21.6937	21.1003	0.0107214	0.131289	up
Kif5a	190	226	203	280	214	262	1.75906	1.99466	1.70326	2.34337	2.14344	2.37058	0.00182008	0.331264	up
Mars	893	975	1017	904	771	873	13.1106	13.6461	13.5317	11.9976	12.246	12.526	0.0124309	-0.133267	down
Gli1	151	130	211	72	80	71	2.67458	2.1951	3.38704	1.15283	1.53299	1.22903	1.12503e-08	-1.08348	down
Lrp1	16819	17474	18527	14634	13730	15424	73.2561	72.5553	73.1321	57.6186	64.6971	65.655	5.17356e-06	-0.220823	down
Stat6	249	235	301	227	176	238	4.0448	3.63914	4.43122	3.33334	3.093	3.77835	0.0298442	-0.247267	down
Ptges3	1996	2172	2189	2212	1606	1845	42.2678	43.8473	42.0102	42.3439	36.793	38.1833	0.0181818	-0.126154	down
Atp5b	12327	12544	13478	15746	12254	13719	425.527	412.8	421.652	491.356	457.634	462.828	2.7744e-05	0.163802	up
Baz2a	798	895	908	1085	831	924	5.20731	5.56758	5.36977	6.40024	5.86654	5.89264	0.0034986	0.170322	up
Stat2	533	556	562	846	738	804	7.67753	7.63489	7.33652	11.0159	11.5006	11.3182	2.08327e-22	0.578025	up
Pan2	292	304	321	364	293	360	3.78572	3.75728	3.77164	4.26603	4.10964	4.56138	0.0224346	0.193797	up
Cnpy2	1307	1328	1404	1313	1093	1147	81.83	79.2626	79.6642	74.3118	74.0334	70.1823	0.00440219	-0.140074	down
Myl6b	386	472	439	339	280	317	10.0591	11.7259	10.368	7.98597	7.89406	8.07344	7.24183e-07	-0.425221	down
Rpl41	4641	4834	4869	4892	3704	3967	670.443	665.718	637.455	638.841	578.884	560.067	0.00272799	-0.150658	down
Mmp19	335	327	382	252	240	262	6.28735	5.85065	6.49749	4.27543	4.87309	4.80564	6.94285e-06	-0.421325	down
Tmem198b	805	879	922	728	684	810	12.0144	12.5063	12.4709	9.82188	11.0442	11.8146	0.00814169	-0.181388	down
Rdh5	76	59	69	45	48	53	3.70089	2.73891	3.04509	1.98089	2.52874	2.52229	0.038338	-0.434696	down
Bloc1s1	995	1051	1013	967	874	860	97.0505	97.7262	89.5455	85.2624	92.2267	81.9787	0.02956	-0.133371	down
Pisd-ps1	68	75	75	97	94	92	1.54381	1.62323	1.54315	1.99074	2.30879	2.04128	0.00868107	0.423526	up
Sfi1	254	357	311	168	153	183	2.02821	2.71758	2.25061	1.21268	1.32173	1.4281	1.12816e-10	-0.822591	down
Tug1	1908	2046	2027	2515	1888	2096	18.2508	18.657	17.5718	21.7469	19.5378	19.5939	0.00187909	0.160946	up
Osbp2	47	45	34	21	27	28	0.559676	0.51084	0.366925	0.226055	0.347835	0.325855	0.0129704	-0.679954	down
4921536K21Rik	63	52	64	31	34	44	1.56028	1.22772	1.43648	0.694031	0.910984	1.06498	0.00347647	-0.66587	down
Dusp18	1460	1510	1570	1215	1015	1172	20.0508	19.7692	19.5406	15.0838	15.0805	15.7302	7.20131e-15	-0.371405	down
Tcn2	1766	1968	1975	2224	1874	2031	51.8786	55.1133	52.5804	59.0593	59.5577	58.3089	0.000821466	0.148044	up
Rnf215	534	551	652	734	569	650	17.181	16.9002	19.0114	21.3481	19.8056	20.4384	0.00175235	0.213872	up
Tbc1d10a	687	651	690	798	701	768	7.346	6.63604	6.68656	7.71353	8.10929	8.0257	0.000920614	0.205983	up
Gatsl3	112	121	125	165	137	162	4.43507	4.56774	4.48593	5.9064	5.86913	6.26939	0.000850669	0.418956	up
Lif	95	91	92	77	51	55	0.943064	0.861177	0.827684	0.690978	0.547719	0.53359	0.0014061	-0.561935	down
Uqcr10	813	953	849	1135	925	1036	87.452	97.725	82.7649	110.365	107.644	108.91	5.33107e-06	0.287213	up
Nf2	2304	2366	2600	2329	1927	2241	26.3013	25.748	26.8985	24.0337	23.7984	25.0014	0.00658615	-0.116853	down
Nipsnap1	353	395	432	494	434	452	4.35794	4.64876	4.83336	5.51302	5.79651	5.45346	0.00027831	0.272984	up
LOC108167339	59	26	91	26	30	43	1.68661	0.708547	2.35756	0.67188	0.927799	1.20132	0.0403238	-0.765787	down
Emid1	57	72	79	102	91	90	0.637116	0.767203	0.800259	1.03062	1.10041	0.983137	0.00356405	0.491677	up
Urgcp	944	911	1057	1088	997	1127	10.2051	9.38852	10.3557	10.6324	11.6603	11.9068	0.00185777	0.18942	up
Aebp1	613	630	693	205	147	198	9.75729	9.55967	9.99681	2.94971	2.53138	3.08008	3.95494e-99	-1.77096	down
Ykt6	2757	2630	3044	2757	2273	2601	72.2242	65.6803	72.2686	65.2888	64.4193	66.5907	0.0349843	-0.0989118	down
Gm40812	426	341	451	31	28	30	14.4215	11.005	13.8368	0.948678	1.02549	0.992544	1.61302e-110	-3.72366	down
LOC108167883	39	41	66	29	27	37	3.42308	3.4306	5.24995	2.30095	2.56381	3.17381	0.0244493	-0.59638	down
Ogdh	2234	2480	2616	2438	2072	2135	19.7551	20.9065	20.9649	19.4889	19.8224	18.4511	0.0417235	-0.0946968	down
Ppia	7012	6380	4814	10386	6648	7814	617.96	536.01	384.489	827.415	633.841	673.007	0.000300852	0.472049	up
Adcy1	704	767	901	1360	1174	1198	3.7249	3.86875	4.32042	6.50484	6.72017	6.19478	1.95621e-29	0.702168	up
Igfbp3	9107	9818	10279	12476	8572	9980	226.759	233.048	231.952	280.815	230.909	242.855	0.0380737	0.125095	up
Tns3	8818	9358	10067	8972	7499	8690	61.6869	62.4079	63.8238	56.7373	56.7541	59.4115	0.00114585	-0.120813	down
Gm11992	167	136	154	118	107	123	4.51338	3.50395	3.77195	2.88286	3.12852	3.24876	0.0164608	-0.348181	down
Abca13	18	19	15	24	25	30	0.0703121	0.070753	0.0531017	0.0847472	0.10565	0.114527	0.0391788	0.646038	up
Grb10	606	669	595	159	130	145	7.50849	7.90205	6.68123	1.78087	1.74258	1.7558	1.71269e-98	-2.06325	down
Egfr	890	947	945	809	731	764	8.96676	9.09555	8.62853	7.36801	7.96771	7.52257	7.73082e-05	-0.225608	down
Plek	113	156	125	187	173	151	1.7803	2.34301	1.78478	2.66326	2.94871	2.32499	0.00507179	0.422824	up
Cnrip1	383	409	439	395	292	300	16.142	16.4329	16.768	15.0491	13.3141	12.3568	0.00165372	-0.275407	down
Pno1	483	503	548	486	367	440	20.0184	19.8739	20.5836	18.2085	16.4558	17.8222	0.00433936	-0.202673	down
Meis1	345	351	411	332	299	314	4.29432	4.16501	4.63635	3.73568	4.0264	3.81973	0.0343433	-0.180785	down
Spred2	1989	2116	2199	1977	1667	1810	3.82883	3.88312	3.83633	3.44028	3.47166	3.40516	0.000112096	-0.163437	down
Slc1a4	2135	2249	2283	1881	1590	1641	35.2731	35.4217	34.1831	28.0926	28.4193	26.4961	1.10985e-13	-0.338009	down
Sertad2	857	871	917	1002	829	942	8.25598	7.99907	8.00602	8.72593	8.63999	8.86883	0.0311793	0.112916	up
Mdh1	3722	3875	3778	4529	3459	3897	123.299	122.374	113.424	135.626	123.967	126.166	0.0328086	0.103622	up
Otx1	472	531	532	616	589	656	7.42549	7.96363	7.58498	8.76032	10.0246	10.0859	9.29775e-06	0.326359	up
B3gnt2	211	200	195	278	268	257	4.85666	4.38853	4.06771	5.78438	6.67361	5.78118	3.69823e-05	0.452587	up
Cct4	2253	2345	2434	2789	2189	2396	74.3317	73.7547	72.7768	83.1798	78.1321	77.2551	0.0120175	0.111551	up
Fancl	86	105	100	165	104	163	3.13031	3.64344	3.29874	5.42911	4.09537	5.79834	0.000197997	0.608273	up
Ccdc85a	452	461	486	439	385	398	2.78689	2.70966	2.71567	2.44682	2.5681	2.39823	0.0386107	-0.149324	down
Pnpt1	431	484	543	645	479	493	8.95736	9.58919	10.2273	12.1177	10.7698	10.0133	0.0230097	0.193238	up
Cfap36	2291	2497	2479	2513	1906	2028	35.8853	37.2858	35.1906	35.5828	32.2987	31.0447	0.0135787	-0.131039	down
Sptbn1	15071	15793	16731	17793	15264	16521	62.1376	62.0742	62.5164	66.316	68.085	66.5697	0.00134887	0.105358	up
Nsg2	1093	1025	1073	1393	1148	1318	17.5614	15.6998	15.6242	20.2323	19.9549	20.6957	1.19051e-08	0.317441	up
Rhbdf1	1241	1312	1478	1551	1326	1519	23.7588	23.9453	25.6441	26.8424	27.4642	28.4209	0.000676114	0.171956	up
Sh3pxd2b	2101	2264	2432	1912	1617	1816	18.0404	18.5323	18.9253	14.841	15.021	15.2392	4.24807e-12	-0.300421	down
Stk10	132	138	156	189	132	175	1.61759	1.61216	1.73252	2.09369	1.75	2.09585	0.0426255	0.261789	up
Kcnmb1	16	20	19	9	8	10	0.244018	0.29078	0.262612	0.124079	0.131996	0.149049	0.0104704	-0.970821	down
Dock2	24	34	25	47	33	51	0.235473	0.318011	0.222295	0.416854	0.350279	0.489021	0.00787259	0.697458	up
Slit3	286	333	339	403	311	339	3.71313	4.12147	3.98872	4.72972	4.36823	4.30132	0.0370981	0.180705	up
Wwc1	10959	11277	11741	10690	9257	10587	214.429	210.349	208.198	189.081	195.954	202.448	0.0044599	-0.10825	down
Gabrb2	46	52	49	93	68	73	0.367269	0.395789	0.354554	0.671221	0.587362	0.569609	0.000140923	0.711938	up
Rnf145	2252	2344	2428	2688	2180	2451	19.9906	19.8357	19.5328	21.5696	20.9356	21.2632	0.0118676	0.103406	up
Adam19	203	310	242	123	101	91	1.9562	2.84782	2.11345	1.07147	1.05295	0.85701	8.78062e-14	-1.21441	down
Cyfip2	1742	1910	1995	2373	1797	1961	15.8919	16.6109	16.4941	19.5696	17.7356	17.4836	0.00172803	0.161397	up
Sgcd	111	139	137	98	62	94	0.562923	0.672008	0.62966	0.449271	0.340164	0.465888	0.000435246	-0.565204	down
Trim7	65	80	105	104	113	103	1.16822	1.37067	1.71024	1.68966	2.19714	1.80915	0.0234056	0.41234	up
Irgm1	567	726	686	877	685	822	14.1505	17.2727	15.5158	19.7855	18.4949	20.0489	1.9596e-05	0.312957	up
Cnot6	1805	1927	2065	2351	1761	2019	18.0341	18.3541	18.6981	21.2338	19.0348	19.7143	0.0126033	0.12332	up
Gfpt2	105	123	114	84	78	56	2.28085	2.5471	2.24425	1.64946	1.83304	1.18884	0.00080025	-0.601405	down
Sqstm1	8646	9049	9270	8252	7121	7858	276.259	275.635	268.435	238.35	246.157	245.381	2.03627e-06	-0.169216	down
Zfp879	69	66	83	48	31	34	1.85553	1.69199	2.02282	1.16685	0.901886	0.893564	1.11645e-05	-0.902765	down
Col23a1	80	69	65	51	46	56	0.713171	0.58639	0.525142	0.410989	0.443642	0.487887	0.0304118	-0.440048	down
Hnrnpab	3738	3893	3996	3988	3143	3438	95.2682	94.586	92.2983	91.8798	86.661	85.6332	0.022663	-0.0948725	down
N4bp3	134	157	129	97	78	131	1.94661	2.17424	1.69834	1.27381	1.22586	1.85983	0.0207272	-0.414668	down
D930048N14Rik	33	37	37	20	12	18	0.624228	0.667213	0.634293	0.341991	0.245573	0.332758	0.000286692	-1.04954	down
Skp1a	8821	9262	9346	10506	8459	9584	314.371	314.676	301.863	338.469	326.148	333.81	0.00614984	0.100709	up
Tcf7	499	492	513	733	543	713	11.8256	11.1153	11.0179	15.703	13.9217	16.5135	3.46269e-09	0.444419	up
Vdac1	6372	6519	7102	7705	6293	7310	170.576	166.363	172.299	186.454	182.252	191.244	0.000238451	0.136495	up
Aff4	4906	5000	5132	5941	4613	5032	30.1857	29.3276	28.6167	33.0437	30.7063	30.2581	0.03562	0.0931803	up
Uqcrq	1105	1259	1229	1577	1215	1321	46.999	51.0489	47.3738	60.6338	55.9079	54.9107	2.7352e-05	0.237945	up
Slc22a4	741	783	750	436	426	464	12.4259	12.5171	11.3981	6.60926	7.72841	7.60424	6.71729e-23	-0.730832	down
Acsl6	1692	1858	1900	1887	1843	1964	16.4565	17.2272	16.7475	16.5907	19.3924	18.6683	0.0428026	0.113721	up
Gpx3	337	415	404	201	137	164	14.4092	16.9158	15.655	7.76897	6.33727	6.85303	2.84482e-27	-1.16009	down
Anxa6	4715	4813	5350	4175	3718	4096	114.844	111.757	118.097	91.9259	97.9728	97.5019	2.76696e-10	-0.263465	down
Gm2a	3935	4053	4289	3535	2964	3343	59.9567	58.8712	59.2254	48.6899	48.8587	49.7802	2.77426e-13	-0.273796	down
Gria1	1802	1914	1965	519	509	578	18.6684	18.9029	18.4491	4.86045	5.70481	5.85205	7.50562e-199	-1.77451	down
Galnt10	638	632	752	355	225	284	7.99045	7.54573	8.53548	4.01916	3.04862	3.47613	3.41414e-38	-1.18585	down
2010001A14Rik	208	238	241	183	176	191	17.659	19.2625	18.543	14.0446	16.1654	15.8476	0.0131649	-0.272747	down
Igtp	351	420	358	470	454	449	11.254	12.8376	10.4026	13.6224	15.7481	14.0694	0.000367273	0.330282	up
Zfp672	459	478	484	568	506	519	2.21964	2.2036	2.12117	2.48299	2.64723	2.45282	0.00234825	0.210823	up
Sh3bp5l	941	1064	1072	1178	995	1132	18.717	20.1753	19.3241	21.181	21.4111	22.0049	0.00460527	0.14889	up
Hist3h2ba	24	45	44	62	51	49	3.3695	6.02283	5.59843	7.86869	7.74632	6.72323	0.0166847	0.566979	up
Trim17	162	177	224	235	198	224	2.63882	2.74854	3.30676	3.46034	3.48924	3.56591	0.0182478	0.27052	up
Tom1l2	4118	4238	4521	4899	4306	4895	34.5008	33.8484	34.3271	37.1028	39.029	40.0796	1.23923e-05	0.177731	up
Mief2	296	300	301	356	310	378	7.61278	7.3554	7.0158	8.27671	8.62549	9.50103	0.00320112	0.263969	up
Kcnj12	97	98	96	145	98	139	1.28193	1.23467	1.1498	1.73227	1.40116	1.79529	0.00502504	0.431984	up
Aldh3a2	1469	1492	1510	1470	1192	1390	12.0536	11.6707	11.2287	10.9036	10.5814	11.1465	0.044226	-0.0984824	down
Mfap4	233	219	280	195	188	194	9.13176	8.18232	9.94526	6.90859	7.97126	7.43067	0.0100057	-0.293763	down
Epn2	1975	2081	2102	2436	1964	2163	22.0375	22.1361	21.2563	24.5714	23.7087	23.5874	0.00181288	0.13559	up
Specc1	1504	1517	1836	1527	1330	1373	8.76337	8.42641	9.69517	8.04301	8.38389	7.81846	0.00885766	-0.150908	down
Ncor1	3369	3647	3937	4207	3532	3890	17.2011	17.7511	18.2172	19.4171	19.5096	19.4103	0.000726186	0.132819	up
Gm12279	12	11	17	24	24	20	1.96059	1.7133	2.51718	3.54465	4.24217	3.19348	0.0174966	0.809247	up
Trpv2	31	28	38	17	16	16	0.588111	0.506395	0.653342	0.291543	0.328389	0.29665	0.00181571	-0.932651	down
2410006H16Rik	280	352	299	383	306	346	39.3961	47.2141	38.1264	48.7136	46.5787	47.5772	0.0435275	0.196313	up
Tvp23b	974	979	1027	935	836	859	32.8019	31.4309	31.3451	28.4648	30.4591	28.2723	0.01551	-0.134051	down
Pmp22	2929	2983	2927	2764	2290	2432	80.7753	78.4235	73.1545	68.9054	68.3227	65.5466	3.09085e-05	-0.196452	down
Hs3st3b1	453	390	463	696	603	607	4.89389	4.01656	4.53311	6.79706	7.04764	6.40873	5.24659e-14	0.590729	up
F930015N05Rik	103	103	130	142	168	173	1.88725	1.79914	2.15872	2.352	3.33022	3.0979	0.000269418	0.579182	up
Hs3st3a1	237	241	257	414	293	369	3.9086	3.78899	3.84118	6.17205	5.2277	5.94739	5.04236e-10	0.591056	up
Arhgap44	499	485	503	395	377	359	7.24896	6.71661	6.6222	5.18715	5.92498	5.09679	2.03636e-05	-0.347734	down
Map2k4	761	862	949	1085	793	961	9.33624	10.0816	10.5515	12.033	10.5252	11.5223	0.0047456	0.185765	up
Dnah9	720	709	816	584	628	615	2.94813	2.76754	3.02805	2.16164	2.78192	2.46103	0.00323458	-0.244106	down
Tmem220	64	70	102	51	53	60	2.48725	2.59341	3.59252	1.79171	2.22837	2.27887	0.0270884	-0.469792	down
Cfap52	220	219	249	112	100	105	5.72856	5.43626	5.876	2.63631	2.81704	2.67202	1.58515e-19	-1.07072	down
Ntn1	2759	2830	2904	1014	801	940	31.188	30.4969	29.7503	10.3617	9.79578	10.3846	1.41262e-255	-1.58075	down
Rangrf	122	128	125	181	144	144	8.32976	8.33137	7.73468	11.1714	10.6367	9.60866	0.0051365	0.366077	up
Vamp2	1925	1987	1994	2176	1964	2029	57.6992	56.7768	54.1656	58.9596	63.6871	59.4359	0.0215337	0.109457	up
Efnb3	85	94	79	136	127	144	1.21654	1.28253	1.02469	1.75955	1.96644	2.01417	3.22302e-06	0.702736	up
Fxr2	1393	1301	1353	1677	1295	1574	30.4222	27.0864	26.7792	33.1077	30.5971	33.5948	0.000430319	0.208401	up
Senp3	880	915	965	1086	849	987	22.3315	22.1356	22.1933	24.9128	23.3085	24.4783	0.0180144	0.126085	up
Zbtb4	1360	1450	1535	1670	1487	1514	10.458	10.6295	10.6974	11.6087	12.3707	11.378	0.00183373	0.151702	up
Chrnb1	126	130	143	200	172	164	3.73867	3.67725	3.8454	5.36454	5.52135	4.75574	0.000128511	0.471599	up
Plscr3	463	459	485	418	370	400	8.61243	8.13937	8.17609	7.02873	7.44589	7.27164	0.00648657	-0.198368	down
Kctd11	304	312	343	266	268	240	7.24406	7.08756	7.40733	5.72989	6.90898	5.58917	0.0106699	-0.259394	down
Cxcl16	71	65	72	45	32	50	1.82749	1.59493	1.67953	1.04704	0.89108	1.25775	0.00101832	-0.667722	down
Psmb6	1342	1393	1451	1429	1106	1181	84.0213	83.1422	82.331	80.877	74.9139	72.2627	0.0148058	-0.128823	down
Slc25a11	1071	1171	1246	1361	1122	1218	34.6994	36.1679	36.5856	39.8609	39.3275	38.5662	0.00768556	0.131076	up
Pfn1	4470	4429	5072	4318	3818	4303	333.261	314.787	342.701	291.016	307.953	313.528	0.00833928	-0.119724	down
Kif1c	6298	6514	6985	6058	5271	6099	58.2582	57.4428	58.5572	50.6571	52.7495	55.1367	0.000728621	-0.137162	down
Rabep1	1138	1193	1162	1371	1071	1240	13.3383	13.33	12.3431	14.5262	13.5806	14.2039	0.0270745	0.118476	up
Dhx33	627	729	771	810	706	769	7.516	8.33067	8.37592	8.77729	9.15576	9.00892	0.0150342	0.150727	up
Tekt1	98	76	94	41	30	33	3.86183	2.85505	3.35702	1.46052	1.27896	1.27089	1.97291e-10	-1.32059	down
Rap1gap2	559	541	561	529	389	433	4.61302	4.25603	4.19562	3.94626	3.47291	3.49212	0.000773454	-0.256641	down
Tsr1	730	611	697	618	510	617	13.9882	11.1612	12.104	10.7049	10.5725	11.5545	0.0260883	-0.181321	down
Hic1	99	99	116	14	31	34	1.42193	1.35554	1.50994	0.181772	0.481698	0.477253	8.06409e-15	-1.92702	down
Rtn4rl1	85	98	102	254	190	219	1.57434	1.73037	1.71214	4.25275	3.80719	3.96417	7.52413e-24	1.26042	up
Rpa1	2084	2227	2382	2558	2173	2288	43.1867	43.9953	44.7356	47.9191	48.7172	46.3378	0.00712089	0.114937	up
Serpinf1	4724	5008	5393	6098	5156	5645	205.095	207.274	212.195	239.326	242.175	239.518	1.18251e-08	0.206315	up
Wdr81	1470	1456	1577	1595	1477	1658	10.9483	10.3377	10.6444	10.7385	11.9009	12.0681	0.0266492	0.118689	up
Mir22hg	357	327	401	398	384	439	13.1122	11.4495	13.3478	13.2143	15.2584	15.7579	0.0186399	0.219392	up
Pitpna	3204	3425	3638	3184	2803	3150	54.9936	56.042	56.5903	49.4025	52.0491	52.8394	0.00396687	-0.120883	down
Ywhae	16899	17105	18561	16644	14827	15944	527.487	508.988	525.063	469.64	500.697	486.38	0.00747822	-0.100971	down
Fam101b	210	207	255	163	142	144	3.87848	3.64457	4.26817	2.72136	2.83727	2.59915	4.16196e-06	-0.534218	down
Nxn	1003	1042	1061	973	773	866	23.8481	23.6186	22.8627	20.9132	19.8839	20.1232	8.79249e-05	-0.206092	down
Cpd	3113	3163	3417	3732	2905	3356	22.0627	21.3704	21.9475	23.9099	22.2739	23.245	0.0393826	0.0868546	up
Git1	1520	1602	1563	1376	1320	1462	27.004	27.1319	25.1654	22.0983	25.3705	25.384	0.0388689	-0.124068	down
Pipox	600	567	565	446	406	439	21.9255	19.7522	18.7114	14.7329	16.0507	15.678	1.36203e-06	-0.378907	down
Sez6	3081	3296	3729	5443	4549	5160	45.3878	46.288	49.7851	72.484	72.4994	74.2891	3.64666e-48	0.631239	up
Flot2	1505	1570	1586	1562	1277	1396	33.0239	32.8417	31.5395	30.9834	30.3147	29.9368	0.0430509	-0.0941592	down
Rab34	620	559	719	587	505	544	19.6267	16.8694	20.6273	16.7977	17.2948	16.8299	0.0316203	-0.167327	down
Slc46a1	225	239	267	189	175	215	7.39319	7.48654	7.95097	5.61394	6.22097	6.90423	0.00946293	-0.28832	down
Ksr1	667	693	740	788	719	750	4.85616	4.80988	4.88268	5.18621	5.66327	5.3365	0.0107159	0.151078	up
Rab11fip4	1167	1189	1282	949	922	938	9.85356	9.57057	9.81001	7.24344	8.42216	7.74021	4.59206e-08	-0.323969	down
Utp6	1217	1294	1339	1242	1067	1167	20.3922	20.67	20.3336	18.8127	19.3423	19.1105	0.032584	-0.101659	down
Rhbdl3	227	239	278	266	278	289	3.46119	3.47401	3.84152	3.66638	4.58579	4.3065	0.0444108	0.21472	up
5730455P16Rik	964	1062	1069	1135	941	1187	13.4209	14.0949	13.4878	14.2842	14.1731	16.1504	0.0460895	0.121152	up
Gm31228	45	36	40	16	14	33	0.925732	0.706006	0.745748	0.297542	0.311581	0.663459	0.00394464	-0.895102	down
Tmem98	2057	2061	2185	1889	1803	1829	95.7811	91.4865	92.2054	79.5122	90.8263	83.2313	0.00673976	-0.142262	down
Asic2	81	110	102	70	72	76	1.10842	1.43498	1.26496	0.865909	1.06591	1.01639	0.0320081	-0.376015	down
Rffl	203	216	229	145	140	133	2.15115	2.18203	2.19922	1.38899	1.60499	1.37738	4.72061e-07	-0.584418	down
Rasl10b	610	629	664	612	474	539	9.8916	9.72346	9.75807	8.97107	8.31544	8.54187	0.0036011	-0.18394	down
Gas2l2	28	17	31	17	14	13	0.617112	0.357181	0.619195	0.338697	0.333814	0.280012	0.0310705	-0.738138	down
Dusp14	514	540	583	511	424	460	14.2355	14.2573	14.6331	12.7934	12.7042	12.4507	0.00552174	-0.185339	down
Aatf	301	321	352	260	247	238	1.47806	1.50268	1.56649	1.15413	1.31218	1.14217	0.000317443	-0.33835	down
Ggnbp2	1309	1310	1413	1506	1314	1378	24.9282	23.7825	24.3867	25.9259	27.0718	25.6465	0.0314356	0.104295	up
Tbx2	120	80	113	171	150	156	2.18516	1.38876	1.86484	2.81485	2.95505	2.77623	4.09359e-05	0.651993	up
Rnft1	922	993	992	971	770	823	13.4875	13.8479	13.1514	12.8403	12.186	11.766	0.0138851	-0.137297	down
Rps6kb1	733	931	845	1033	783	886	4.7957	5.80672	5.0103	6.10948	5.54217	5.66512	0.0406221	0.149683	up
Vmp1	1670	1756	1805	1772	1357	1471	32.3154	32.393	31.654	30.9965	28.4081	27.8184	0.00427142	-0.142915	down
Trim37	2602	2722	2904	2778	2202	2411	28.2655	28.1884	28.5894	27.2796	25.8784	25.5961	0.00885782	-0.11084	down
Ppm1e	714	736	815	934	762	756	7.33367	7.20667	7.58648	8.67214	8.46737	7.58879	0.0131399	0.159654	up
Sept4	1286	1279	1281	1654	1175	1347	18.3085	17.3587	16.528	21.2865	18.0976	18.7417	0.0154605	0.157008	up
Bzrap1	347	369	343	423	368	419	1.99393	2.02134	1.78621	2.19723	2.28769	2.353	0.00387472	0.237086	up
Lpo	85	133	120	48	44	47	1.8601	2.77462	2.3799	0.949546	1.0417	1.00518	8.73575e-10	-1.23009	down
Vezf1	1777	1897	2035	1814	1501	1660	23.4988	23.9143	24.3883	21.6846	21.4738	21.4533	0.000467851	-0.152991	down
Cuedc1	937	974	1133	915	746	961	19.0582	18.8858	20.8848	16.8236	16.4154	19.1026	0.0115655	-0.169303	down
Msi2	5719	6141	6191	5939	4751	5311	50.9618	52.1672	49.9971	47.8404	45.8016	46.2518	0.000618495	-0.130589	down
Scpep1os	148	94	184	48	71	85	11.8369	7.167	13.3368	3.47035	6.14334	6.64389	0.0001434	-0.997467	down
Scpep1	5854	5840	6734	4252	3974	4266	183.08	174.114	190.862	120.209	134.458	130.388	1.82436e-24	-0.510519	down
Gm15698	1860	1961	1945	763	635	783	148.578	149.332	140.805	55.0962	54.8763	61.1265	8.07084e-136	-1.35827	down
Coil	506	514	483	446	353	403	12.5894	12.1914	10.8909	10.0311	9.50169	9.79914	0.000321658	-0.279918	down
Nog	314	316	369	475	424	398	10.5968	10.1663	11.2857	14.4908	15.4803	13.1266	1.11954e-06	0.424266	up
Ankfn1	35	50	43	17	26	12	0.269237	0.366665	0.299774	0.118215	0.216376	0.0902142	0.000170998	-1.15658	down
Pctp	74	64	87	55	41	57	1.68771	1.39149	1.79823	1.13393	1.01163	1.27048	0.00925666	-0.510909	down
Tmem100	215	230	226	130	150	159	6.76311	6.89714	6.44282	3.69664	5.10469	4.88802	2.13307e-05	-0.560692	down
Mmd	1485	1559	1784	1879	1540	1715	17.0722	17.0861	18.5874	19.5275	19.1538	19.2688	0.0050582	0.13468	up
Hlf	131	187	170	91	93	94	1.46274	1.99054	1.7203	0.918529	1.12344	1.02577	1.9041e-06	-0.759854	down
Stxbp4	1014	1084	1131	1047	861	973	3.62215	3.6914	3.66143	3.38089	3.32738	3.39679	0.0178508	-0.119464	down
Tom1l1	1117	1274	1205	1111	935	903	33.6204	36.5555	32.8697	30.2287	30.4461	26.5622	0.000181696	-0.240983	down
Ankrd40	3807	3960	4178	3529	3019	3284	65.6214	65.0715	65.2665	54.9883	56.2984	55.3214	3.64273e-10	-0.234952	down
Cacna1g	30	47	53	11	14	11	0.196455	0.293409	0.314541	0.0651165	0.0991838	0.0703983	2.10614e-08	-1.7873	down
Acsf2	1511	1612	1829	1196	1223	1313	30.8881	31.4141	33.8844	22.1011	27.0473	26.2312	2.74584e-07	-0.354537	down
Lrrc59	1879	2137	2205	2084	1632	1786	43.8408	47.5324	46.6251	43.9547	41.1948	40.725	0.00714011	-0.132868	down
Col1a1	3140	3042	3794	335	230	325	34.3456	31.7201	37.6096	3.3124	2.7217	3.47418	0	-3.44226	down
Samd14	923	894	996	1068	1006	1081	17.3784	16.0464	16.9952	18.1775	20.4916	19.8912	0.000336025	0.213639	up
Pdk2	1417	1496	1613	1639	1612	1693	35.0804	35.307	36.19	36.6801	43.1749	40.9619	0.00186149	0.178335	up
Itga3	1660	1624	1819	2458	2066	2500	20.2926	18.9256	20.1521	27.1624	27.3231	29.8674	1.59984e-23	0.506165	up
Fam117a	221	245	260	295	251	285	2.16897	2.29224	2.31256	2.61721	2.66505	2.73359	0.00917209	0.24078	up
Spop	3543	3510	3836	3554	3001	3350	74.0842	69.9674	72.693	67.1782	67.8877	68.4585	0.0213115	-0.0913535	down
Ube2z	1566	1683	1694	1935	1540	1811	25.56	26.187	25.0577	28.55	27.1932	28.8878	0.00244542	0.140389	up
Ttll6	107	97	97	52	78	74	1.12467	0.971955	0.924	0.494084	0.886964	0.760152	0.0167569	-0.504883	down
Copz2	592	546	605	491	429	531	41.2891	36.3028	38.2409	30.9565	32.3699	36.1939	0.00534011	-0.219345	down
Tbkbp1	269	251	299	314	294	301	2.37228	2.11019	2.38971	2.50322	2.80499	2.59423	0.034842	0.198075	up
Gpr179	315	338	360	274	223	250	2.1699	2.21963	2.24746	1.70623	1.6619	1.68305	4.62241e-06	-0.394088	down
Socs7	1602	1627	1675	1484	1377	1436	13.2235	12.8028	12.5302	11.0732	12.2967	11.5842	0.00523231	-0.143321	down
Srcin1	177	218	257	384	339	363	0.780472	0.916376	1.02701	1.53063	1.61716	1.56429	2.1145e-14	0.785283	up
Cisd3	96	111	120	133	117	140	5.19336	5.72445	5.88326	6.50407	6.84753	7.40173	0.0296042	0.300916	up
Arl5c	13	16	13	39	21	29	0.504619	0.592071	0.457323	1.36849	0.881881	1.10013	0.000562347	1.11382	up
Cacnb1	242	269	284	324	321	346	3.74805	3.97169	3.98628	4.53619	5.37855	5.23713	0.000127475	0.367326	up
Fbxl20	1203	1282	1329	1491	1227	1405	8.28521	8.41704	8.29511	9.28264	9.14225	9.45675	0.000858423	0.157252	up
Med1	864	1002	1084	1076	991	1078	6.87964	7.60595	7.82241	7.74499	8.53682	8.38877	0.0222273	0.142113	up
Mien1	454	527	567	508	421	406	39.5803	43.7994	44.7988	40.0353	39.7078	34.5921	0.0421381	-0.166748	down
Thra	4350	4550	4713	4824	4407	4906	76.5682	76.3491	75.1823	76.7578	83.9214	84.3945	0.0201691	0.102481	up
Rapgefl1	33	33	29	44	59	50	0.509759	0.485957	0.405983	0.614412	0.985992	0.754828	0.00266025	0.738588	up
Wipf2	634	650	705	808	701	780	3.82398	3.73743	3.85367	4.40549	4.5742	4.59779	1.47241e-05	0.248624	up
Igfbp4	687	791	906	733	583	575	21.5374	23.6399	25.7409	20.7729	19.7731	17.617	0.000286969	-0.287281	down
Ttc25	177	263	222	162	142	168	3.17586	4.4986	3.60994	2.6276	2.75643	2.94595	0.00168703	-0.440023	down
Cnp	3796	3897	4132	3489	3086	3461	85.5821	83.7569	84.426	71.1073	75.2702	76.2581	3.805e-06	-0.189867	down
Dhx58	28	34	36	64	51	57	0.752969	0.871629	0.877367	1.55581	1.48375	1.49803	7.06898e-05	0.85436	up
Rab5c	4186	4394	4558	4147	3429	3898	137.477	137.57	135.664	123.117	121.834	125.112	4.30673e-05	-0.150723	down
Ghdc	287	316	334	282	211	255	7.46717	7.83781	7.87554	6.63254	5.93919	6.48399	0.00201903	-0.280879	down
Stat5b	823	924	981	1195	932	1009	6.62886	7.09487	7.16089	8.70088	8.1213	7.94251	2.20029e-05	0.245546	up
Stat5a	121	109	133	210	139	149	1.71139	1.46968	1.7048	2.68496	2.1269	2.05957	0.000820107	0.495177	up
Ptrf	6257	6417	6763	5863	4773	5230	73.1652	71.5326	71.67	61.9747	60.381	59.7678	6.70529e-12	-0.248852	down
Naglu	545	581	624	693	573	620	14.2657	14.4979	14.8026	16.3978	16.2263	15.8604	0.0125169	0.153344	up
Mlx	313	341	332	399	385	344	7.94914	8.25588	7.6414	9.1602	10.5781	8.53811	0.0099712	0.242551	up
Psmc3ip	114	96	105	104	50	73	7.43901	5.97193	6.20953	6.13479	3.5298	4.65544	0.0267127	-0.442555	down
Cntnap1	243	250	299	312	295	337	2.74738	2.69454	3.06367	3.18877	3.60831	3.72365	0.00217277	0.30233	up
Ezh1	399	402	436	512	427	493	6.14442	5.90157	6.08491	7.12745	7.11388	7.41964	0.000277733	0.256246	up
Wnk4	27	31	20	11	12	20	0.408705	0.447343	0.274369	0.15052	0.196516	0.295872	0.021041	-0.809901	down
Becn1	1261	1282	1375	1496	1192	1408	39.7242	38.5001	39.2557	42.6018	40.6244	43.3481	0.0282916	0.108025	up
Ptges3l	131	124	172	105	111	105	4.4792	4.04189	5.32988	3.24545	4.10604	3.5087	0.024793	-0.358271	down
Ifi35	220	213	224	151	120	142	10.4925	9.68436	9.682	6.51015	6.19169	6.61871	2.92307e-08	-0.6255	down
Vat1	2131	2043	2227	1984	1538	1711	50.594	46.24	47.9176	42.5808	39.5042	39.7003	5.45069e-07	-0.248435	down
Brca1	131	139	173	211	141	173	1.27717	1.2919	1.52857	1.85959	1.4872	1.64836	0.0329154	0.287133	up
Tmem106a	52	82	73	39	28	30	1.29576	1.94791	1.64856	0.878503	0.754833	0.730586	5.58077e-06	-1.04538	down
Etv4	433	428	510	428	311	393	11.8156	11.1338	12.6124	10.5577	9.18118	10.4806	0.00530332	-0.233033	down
Slc25a39	1956	1938	2103	2198	1964	2031	46.4052	43.8314	45.2165	47.1392	50.4092	47.0907	0.0436293	0.0933209	up
Eftud2	2476	2591	2754	2968	2535	2867	47.4448	47.3303	47.8257	51.4112	52.5517	53.69	0.000371757	0.143853	up
Ccdc103	182	159	174	156	114	142	6.55836	5.46204	5.68241	5.08165	4.44426	5.00081	0.0310103	-0.280477	down
C1ql1	597	652	692	937	997	1092	31.078	32.3564	32.6471	44.0935	56.1493	55.5557	9.69172e-17	0.694297	up
Dcakd	1214	1203	1279	1404	1169	1343	39.85	37.6451	38.0487	41.6613	41.514	43.0837	0.00933882	0.127983	up
Nmt1	1576	1803	1945	2366	1888	2038	51.9695	56.6789	58.1261	70.5283	67.3542	65.6786	2.93704e-08	0.286628	up
Hexim1	1884	2021	2154	2212	1948	2154	35.9311	36.7443	37.2302	38.1357	40.1929	40.1479	0.0150538	0.106685	up
Kansl1	1359	1396	1493	1681	1458	1538	11.5062	11.2676	11.4559	12.8657	13.3549	12.7261	6.20874e-05	0.184948	up
Myl4	53	50	48	29	27	26	1.66799	1.50011	1.36905	0.825036	0.919291	0.799686	0.00043734	-0.833302	down
Itgb3	29	38	34	13	14	7	0.315185	0.393718	0.334893	0.127722	0.164614	0.0743521	4.26983e-06	-1.51235	down
Tlk2	860	899	1032	1039	934	1003	5.59556	5.5762	6.08533	6.11106	6.57449	6.37784	0.0135748	0.140728	up
Mrc2	461	535	552	208	182	203	4.4999	4.97839	4.88315	1.83536	1.92196	1.93653	2.42651e-53	-1.33702	down
Cyb561	49	45	69	95	86	87	0.807491	0.706948	1.0305	1.41521	1.53324	1.40116	3.53223e-05	0.765258	up
Tex2	821	976	937	789	680	736	9.69284	10.9848	10.0255	8.42056	8.68535	8.49206	2.08834e-05	-0.263914	down
Ddx5	11001	12132	12299	13539	11280	11835	183.434	192.847	185.856	204.075	203.482	192.86	0.0168755	0.0944102	up
Mir3064	108	136	161	155	154	175	104.555	125.515	141.256	135.647	161.292	165.572	0.0341207	0.309785	up
Pitpnc1	2164	2288	2345	2571	2299	2555	21.1709	21.3389	20.7915	22.7374	24.3328	24.4288	8.46547e-05	0.174417	up
Cacng4	81	83	84	77	51	56	5.33933	5.21571	5.01811	4.58826	3.63699	3.60759	0.0291158	-0.388699	down
Cacng5	229	242	232	125	112	128	2.96361	2.98562	2.72103	1.46235	1.5681	1.61891	9.67918e-15	-0.899781	down
Rgs9	429	478	519	377	332	461	3.21802	3.41816	3.52824	2.5564	2.69426	3.37956	0.016819	-0.237678	down
Slc16a6	278	328	382	415	380	345	3.60134	4.05067	4.48479	4.85985	5.32566	4.36783	0.0111167	0.257468	up
Arsg	196	209	243	178	151	176	1.85566	1.88635	2.08501	1.52342	1.54664	1.62848	0.00505824	-0.312859	down
Fam20a	92	90	99	57	42	54	2.09089	1.94993	2.03909	1.17105	1.03267	1.1994	1.31136e-06	-0.831785	down
Abca8b	876	945	1092	1306	1020	1152	7.95574	8.18167	8.98791	10.722	10.0218	10.2248	2.8655e-07	0.300879	up
Abca8a	296	302	351	561	448	457	3.05821	2.97451	3.28656	5.23955	5.00753	4.61444	3.70871e-16	0.672231	up
Abca6	31	52	40	16	16	12	0.249721	0.399328	0.29202	0.116512	0.139439	0.0944717	3.36236e-06	-1.42685	down
Kcnj16	191	162	195	86	61	71	3.07567	2.48688	2.84578	1.25188	1.06269	1.11736	7.34032e-18	-1.28642	down
2610035D17Rik	257	257	261	90	103	103	9.02044	8.59926	8.30222	2.85557	3.91113	3.53313	2.09221e-25	-1.33889	down
Slc39a11	710	695	774	664	541	580	10.7349	10.0175	10.6057	9.07535	8.84926	8.57028	7.87814e-05	-0.242964	down
Sstr2	200	173	207	107	99	95	7.86694	6.48717	7.37914	3.80466	4.2129	3.65197	4.14414e-11	-0.899204	down
Cog1	596	634	656	535	517	558	7.73011	7.83903	7.71086	6.27263	7.25439	7.07296	0.0107224	-0.180073	down
Fam104a	846	858	953	858	718	807	18.8312	18.2066	19.2247	17.2644	17.2903	17.5553	0.0408593	-0.111486	down
Cdc42ep4	2542	2748	2824	2136	1971	2213	37.9038	39.0623	38.162	28.7915	31.7954	32.249	1.90515e-10	-0.31217	down
Sdk2	1630	1662	1786	2105	1709	1944	8.28059	8.04893	8.2227	9.66678	9.39261	9.65156	2.2011e-07	0.225713	up
Ttyh2	1033	1233	1195	885	823	888	19.3876	22.0607	20.3259	15.0149	16.7106	16.2878	6.87656e-09	-0.366233	down
Btbd17	139	130	167	116	113	109	2.11097	1.88211	2.29849	1.59251	1.85659	1.61779	0.0270844	-0.31774	down
Slc9a3r1	1896	1956	2168	2376	2096	2404	63.9855	62.9282	66.3074	72.4846	76.5253	79.2876	3.6384e-07	0.239219	up
Fdxr	122	143	162	159	160	185	2.71654	3.03547	3.26912	3.20044	3.85431	4.02583	0.0319648	0.290264	up
Cdr2l	291	280	320	236	196	209	4.97106	4.55982	4.95411	3.64438	3.62228	3.48923	6.69426e-06	-0.42969	down
Sumo2	517	1409	1269	434	385	1102	33.6013	87.2993	74.7458	25.4983	27.0706	69.9963	0.0458441	-0.676136	down
Tmem94	1778	1820	1970	2109	1780	2074	20.919	20.4133	21.0056	22.4306	22.6568	23.8476	0.00123681	0.144414	up
Caskin2	1263	1282	1355	1382	1271	1547	15.7998	15.2887	15.362	15.6283	17.2014	18.9132	0.0146545	0.154399	up
Llgl2	113	93	113	186	142	140	1.62625	1.27593	1.47383	2.41979	2.21089	1.96909	5.78904e-05	0.59464	up
Itgb4	24	23	28	10	8	12	0.244458	0.223334	0.25847	0.0920767	0.0881564	0.119454	0.000354487	-1.26614	down
Trim47	126	149	131	103	92	76	3.72334	4.19741	3.50827	2.75141	2.94117	2.19484	0.000681295	-0.536701	down
Foxj1	4959	5502	5748	4290	3845	4479	115.954	122.643	121.805	90.6784	97.2651	102.353	9.50363e-11	-0.313198	down
Rnf157	313	337	336	392	323	360	4.32327	4.43743	4.20598	4.89453	4.8266	4.85958	0.0335157	0.169396	up
Prpsap1	1139	1109	1369	1671	1275	1506	33.3388	30.9451	36.3153	44.214	40.3745	43.0804	2.08964e-08	0.343573	up
Cygb	35	32	68	16	11	13	0.969343	0.844876	1.70678	0.400577	0.329589	0.351869	9.04925e-07	-1.69361	down
St6galnac2	179	183	210	290	268	255	4.28747	4.17862	4.55855	6.27917	6.9447	5.96919	1.1247e-07	0.555031	up
Mxra7	1218	1229	1375	1492	1207	1334	13.8069	13.2811	14.1257	15.2888	14.8022	14.7786	0.0127928	0.122341	up
Jmjd6	258	262	331	331	302	307	6.77241	6.5563	7.87429	7.85431	8.57633	7.87571	0.0473269	0.192614	up
Tmc6	164	176	180	81	74	66	2.09979	2.14821	2.08864	0.937503	1.02502	0.825853	2.33682e-17	-1.18684	down
Timp2	22145	23409	25134	26192	22183	24790	396.574	399.636	407.914	424.007	429.773	433.863	0.00364895	0.0960915	up
Lgals3bp	1012	1032	1158	989	840	1015	30.2773	29.4341	31.3982	26.7479	27.1886	29.6777	0.0292377	-0.124944	down
C1qtnf1	525	518	643	376	329	408	6.254	5.8825	6.94175	4.04895	4.23999	4.74992	1.97766e-10	-0.551113	down
Tbc1d16	796	894	950	720	664	720	7.3381	7.85673	7.93695	6.00011	6.62231	6.4868	7.77534e-06	-0.278997	down
Ccdc40	458	507	509	298	342	388	5.7954	6.11589	5.83707	3.40871	4.68182	4.79819	1.92715e-05	-0.466067	down
Gaa	3847	4035	4400	3077	2822	3063	70.0724	70.0651	72.6334	50.665	55.6099	54.5254	9.31119e-20	-0.405643	down
Rnf213	1615	1624	1696	2288	2156	2231	6.18125	5.92548	5.88287	7.91619	8.92736	8.34509	4.24686e-21	0.484076	up
Baiap2	646	685	766	843	737	817	5.77553	5.83826	6.20651	6.81307	7.12848	7.13853	4.73729e-05	0.239801	up
Gm11770	24	22	23	36	29	37	0.241313	0.210875	0.209583	0.327211	0.315455	0.363579	0.0273032	0.605099	up
LOC102640779	60	79	64	91	88	81	1.41932	1.78152	1.37205	1.94593	2.25207	1.87259	0.0243811	0.404178	up
Slc25a10	374	415	479	483	429	475	6.06468	6.41532	7.03933	7.08011	7.526	7.52762	0.0227516	0.177544	up
Fam195b	862	1071	1012	1136	962	1064	43.613	51.6573	46.4032	51.9569	52.6568	52.6111	0.017816	0.148903	up
P4hb	6881	7164	7476	6699	5505	6350	175.856	174.54	173.154	154.764	152.206	158.601	2.02895e-06	-0.169705	down
Arhgdia	5957	6380	6817	6211	5301	6082	129.443	132.162	134.247	122.003	124.618	129.159	0.0491056	-0.0759203	down
Mafg	1319	1365	1461	1505	1341	1445	10.3866	10.2469	10.4265	10.7132	11.4242	11.1205	0.0419838	0.0968113	up
Notum	29	41	47	83	55	40	0.478632	0.645092	0.70301	1.23834	0.982058	0.645196	0.0153067	0.646707	up
Lrrc45	334	331	364	324	264	296	6.3457	5.99507	6.26749	5.5646	5.42635	5.49607	0.0340003	-0.17425	down
Rac3	195	210	216	281	204	275	11.7331	12.0457	11.7785	15.2841	13.2794	16.171	0.00194321	0.333592	up
Dcxr	361	374	453	557	409	469	21.641	21.3734	24.6109	30.1843	26.5255	27.477	0.000170673	0.316214	up
Hmga1-rs1	89	70	77	69	53	40	3.61026	2.70695	2.83073	2.53019	2.32592	1.58575	0.0197623	-0.501569	down
Metrnl	406	430	532	392	315	375	10.6703	10.7734	12.6713	9.31309	8.95638	9.63186	0.000910987	-0.291473	down
Rab10	4353	4853	4975	4575	3906	4457	80.3724	85.4205	83.2474	76.36	78.0227	80.4245	0.036262	-0.0858169	down
Kif3c	1342	1262	1464	1775	1324	1400	12.7093	11.3936	12.5652	15.1958	13.5653	12.9576	0.00367336	0.18675	up
Asxl2	770	863	859	997	833	864	3.343	3.57183	3.37986	3.91289	3.91256	3.66596	0.00586092	0.157784	up
Dnmt3a	1804	1738	1819	2179	1878	2005	10.3569	9.51214	9.46427	11.3086	11.6644	11.2496	3.47542e-06	0.222112	up
Adcy3	494	549	570	467	405	451	6.23633	6.60706	6.52134	5.32937	5.53131	5.56425	0.000545074	-0.239647	down
Ncoa1	1208	1341	1334	1512	1368	1240	9.76866	10.3379	9.7765	11.0529	11.9681	9.7998	0.042732	0.133677	up
Klhl29	495	502	575	767	676	695	4.5555	4.40421	4.79576	6.3809	6.73051	6.25091	3.52773e-14	0.490557	up
Apob	1	6	0	73	63	67	0.00464901	0.0265916	0	0.306789	0.316863	0.304412	4.2891e-38	4.82959	up
Rhob	7318	7611	7546	5528	4940	5608	213.046	211.231	199.094	145.481	155.589	159.557	5.60198e-22	-0.437245	down
Sdc1	310	308	355	443	323	393	6.09318	5.77121	6.32369	7.87123	6.8684	7.54923	0.000617988	0.295152	up
Laptm4a	14412	14955	15502	16515	13604	15657	438.875	434.147	427.823	454.623	448.182	465.965	0.0340315	0.0729495	up
Matn3	55	39	64	92	68	64	1.18363	0.800113	1.24822	1.78977	1.58319	1.34605	0.0117205	0.545817	up
Wdr35	1662	1727	1858	2072	1609	1934	24.4894	24.259	24.8114	27.5989	25.6492	27.8503	0.00269951	0.141166	up
Gm7099	16	24	17	44	32	35	1.38006	1.97344	1.32888	3.43074	2.98606	2.95036	0.000404754	0.999265	up
Kcns3	106	99	95	85	70	77	0.931762	0.829598	0.756802	0.67542	0.665683	0.661481	0.0398597	-0.327319	down
Mycn	74	58	83	44	50	51	1.84894	1.38151	1.87944	0.993804	1.35155	1.24534	0.0158298	-0.516235	down
Nbas	751	773	782	729	625	641	4.23657	4.15707	3.99798	3.71756	3.81439	3.53395	0.00641376	-0.163851	down
Fam84a	2220	2341	2363	3014	2526	2741	42.6023	42.8267	41.0963	52.2853	52.4425	51.4063	1.90985e-13	0.302979	up
Lpin1	953	874	997	1099	955	983	9.5422	8.34258	9.04712	9.9474	10.345	9.61915	0.0122738	0.150589	up
Ntsr2	402	453	429	138	150	187	16.6506	17.887	16.1035	5.16702	6.72151	7.56962	5.95121e-32	-1.38461	down
Greb1	79	98	92	42	61	50	0.564274	0.667302	0.595539	0.271187	0.471371	0.349028	0.000333988	-0.756134	down
Pqlc3	401	491	514	588	442	511	9.98849	11.6593	11.6032	13.24	11.911	12.4395	0.0287699	0.176678	up
2410004P03Rik	427	395	424	275	303	297	14.9388	13.174	13.4435	8.69713	11.4683	10.1548	7.87579e-06	-0.459339	down
Pdia6	3800	4032	4368	4018	3264	3722	115.99	117.325	120.831	110.867	107.785	111.03	0.00748296	-0.103774	down
Odc1	5426	5694	5904	5536	4456	4940	137.856	137.91	135.941	127.145	122.479	122.659	7.50923e-05	-0.145428	down
Ywhaq	4318	4707	4536	4627	3473	3920	132.738	137.941	126.371	128.579	115.502	117.768	0.0073266	-0.133764	down
Rrm2	696	673	768	967	642	806	20.7085	19.0892	20.7091	26.0089	20.6655	23.437	0.00656694	0.214793	up
Id2	4344	4618	4392	5237	4361	4564	221.513	224.49	202.97	241.406	240.584	227.448	0.00669032	0.128204	up
Rsad2	62	71	76	94	102	109	1.06248	1.15991	1.18033	1.45618	1.89104	1.82551	0.000494871	0.595717	up
Cmpk2	729	761	803	632	544	505	14.3942	14.3245	14.3693	11.2807	11.6207	9.74496	8.26016e-09	-0.401786	down
Pxdn	1357	1360	1444	1441	1376	1569	12.7767	12.2071	12.3216	12.2648	14.0162	14.4375	0.0384047	0.124572	up
Lamb1	528	531	523	159	117	135	5.8493	5.60787	5.25086	1.59229	1.40225	1.46161	2.44598e-88	-1.90119	down
Slc26a3	9	15	20	23	19	30	0.178413	0.283471	0.359313	0.412161	0.407481	0.581209	0.0286755	0.754668	up
Nampt	892	964	950	1257	964	1012	12.7244	13.1094	12.2816	16.2093	14.8771	14.1085	5.61551e-05	0.24671	up
Atxn7l1	301	341	354	367	400	415	1.79992	1.9439	1.91845	1.98385	2.58772	2.42528	0.00281469	0.300085	up
Twist1	153	136	167	118	99	114	6.08836	5.15919	6.02261	4.2447	4.26201	4.43345	0.002199	-0.4165	down
Hdac9	254	255	296	390	253	318	1.07016	1.02421	1.13023	1.48538	1.15321	1.3094	0.00577495	0.29508	up
Ispd	105	142	104	103	82	77	0.926109	1.19397	0.831315	0.821233	0.782451	0.66373	0.0342065	-0.378868	down
Agmo	13	15	10	22	18	25	0.377617	0.415368	0.263249	0.577679	0.565654	0.709701	0.0186896	0.811255	up
Ifrd1	659	679	713	1024	779	815	23.5378	23.1198	23.0797	33.0626	30.1015	28.4489	1.96387e-09	0.394657	up
Dock4	1271	1363	1492	1797	1507	1649	9.63881	9.85389	10.2543	12.3192	12.3641	12.2216	2.37558e-11	0.309686	up
Lrrn3	1059	1160	1272	1383	1095	1185	19.5142	20.3772	21.2422	23.0373	21.8292	21.3403	0.0338424	0.114431	up
Nrcam	1572	1645	1755	2729	2309	2407	6.75083	6.73448	6.83032	10.5941	10.7275	10.102	3.8835e-46	0.628281	up
Stxbp6	1424	1465	1604	2200	1914	1983	20.4483	20.0548	20.8742	28.5578	29.7344	27.8289	3.7842e-26	0.48717	up
3110039M20Rik	56	67	55	123	95	97	4.25331	4.85118	3.78583	8.44501	7.80608	7.20009	5.3203e-07	0.864811	up
Prkd1	816	972	992	973	954	1073	7.70649	8.75117	8.49058	8.30683	9.74732	9.90361	0.0259342	0.161335	up
Coch	37	43	32	28	11	22	0.869539	0.963362	0.681549	0.594842	0.279673	0.505287	0.00453252	-0.839884	down
Strn3	2098	2072	2184	2553	2166	2188	29.0899	27.388	27.4441	31.9995	32.4912	29.6491	0.000672595	0.165312	up
Heatr5a	949	963	970	919	802	818	7.6934	7.44239	7.12662	6.73479	7.03392	6.48087	0.0160899	-0.137501	down
Arhgap5	6869	7197	7080	6300	5174	5673	44.9953	44.9427	42.0307	37.3053	36.6666	36.3173	1.12838e-10	-0.259182	down
Akap6	1159	1093	1190	829	732	720	4.6903	4.21668	4.36439	3.03269	3.20478	2.84759	6.67033e-19	-0.547862	down
Npas3	1647	1739	1747	1578	1373	1470	14.3839	14.4783	13.8272	12.4579	12.9725	12.5467	0.000211553	-0.169751	down
1700047I17Rik2	96	72	102	7	11	20	1.57164	1.12369	1.51336	0.103594	0.194825	0.319992	3.9101e-22	-2.76781	down
Srp54c	356	333	329	409	430	341	5.0122	4.46947	4.19791	5.20545	6.54964	4.69202	0.0238855	0.263413	up
Nkx2-1	30	33	31	0	2	1	0.57673	0.604782	0.540098	0	0.041596	0.0187879	3.58367e-19	-4.76138	down
Prps1l3	589	565	654	587	462	544	9.53676	8.72103	9.59672	8.59172	8.09279	8.60819	0.0418174	-0.138379	down
Clec14a	27	29	39	12	5	11	0.385834	0.395064	0.50508	0.155015	0.0772995	0.153623	6.28548e-07	-1.70581	down
Fbxo33	317	429	374	518	434	435	4.3888	5.6621	4.69265	6.48295	6.50051	5.88578	0.000218769	0.354443	up
Fam179b	822	922	889	888	646	784	7.18078	7.67829	7.03819	7.01244	6.10525	6.69335	0.026646	-0.142335	down
Mdga2	632	632	731	806	624	710	2.1931	2.0907	2.29889	2.52832	2.34259	2.40783	0.0218116	0.145423	up
Atp5s	171	185	184	241	188	218	4.33772	4.47374	4.23003	5.52636	5.15934	5.40443	0.00410106	0.304526	up
Trim9	1019	1077	1171	1290	1208	1236	4.28134	4.31375	4.45884	4.8995	5.49089	5.07518	1.16634e-05	0.241666	up
Arid4a	602	671	677	752	647	681	5.04881	5.36474	5.14565	5.7012	5.87039	5.58171	0.0211437	0.139041	up
Daam1	1330	1492	1425	1553	1397	1486	11.2533	12.0346	10.927	11.8783	12.7878	12.2878	0.0377968	0.109627	up
L3hypdh	130	120	99	88	90	70	4.17848	3.67697	2.88383	2.5569	3.1296	2.19888	0.0178938	-0.447085	down
Lrrc9	329	323	371	187	182	167	1.39404	1.30471	1.42466	0.716269	0.834296	0.691548	8.62142e-18	-0.883845	down
Pcnx4	726	737	856	719	577	675	9.77589	9.46065	10.4461	8.75195	8.40555	8.88283	0.00227035	-0.189254	down
Six1	68	61	78	33	22	11	1.54815	1.32394	1.60938	0.679163	0.541873	0.244751	2.45539e-09	-1.60148	down
Hif1a	1744	1786	1862	2170	1798	1979	22.7929	22.2519	22.0542	25.6371	25.4222	25.277	1.45657e-05	0.185925	up
Kcnh5	232	283	270	400	347	366	3.70554	4.30907	3.90829	5.77537	5.99603	5.7131	5.00903e-10	0.549856	up
Mthfd1	2169	2238	2474	2257	1914	2110	42.3248	41.6322	43.7517	39.8129	40.4062	40.2388	0.0449009	-0.0854185	down
Gm40443	67	71	93	28	47	59	1.05944	1.07027	1.33273	0.400235	0.804025	0.91176	0.00665146	-0.72086	down
Hspa2	1442	1501	1558	1068	1116	1201	33.7418	33.4825	33.0392	22.5908	28.2513	27.4646	2.89264e-07	-0.359268	down
Plekhg3	620	642	799	915	760	790	5.464	5.39371	6.38153	7.28947	7.24608	6.80414	1.54748e-05	0.305716	up
Rab15	41	58	57	21	18	18	0.384693	0.51879	0.48469	0.178117	0.182715	0.165056	7.45818e-08	-1.39919	down
Mpp5	3509	3828	3773	3837	2948	3271	40.8772	42.5111	39.833	40.406	37.1531	37.2396	0.027217	-0.101967	down
Tmem229b	165	174	152	201	178	197	1.99411	2.00469	1.66482	2.19592	2.32732	2.3268	0.0207851	0.274716	up
Rdh12	26	25	22	6	9	6	1.00503	0.921251	0.770702	0.209658	0.376372	0.226664	8.77686e-06	-1.73305	down
Actn1	6916	7072	7882	7036	5988	6695	106.478	103.796	109.977	97.9236	99.7373	100.736	0.00648609	-0.102759	down
Gm26777	52	77	67	38	43	33	0.471335	0.665351	0.550377	0.311362	0.421663	0.292326	0.00159405	-0.727843	down
Galnt16	2262	2249	2378	1539	1479	1624	34.1845	32.4011	32.5693	21.0248	24.1811	23.9856	2.62873e-21	-0.52099	down
Slc39a9	1171	1213	1250	1310	1198	1266	14.3799	14.2001	13.9113	14.5421	15.9157	15.1936	0.0480266	0.101579	up
Ccdc177	182	204	216	245	240	269	2.68358	2.86752	2.88639	3.26561	3.82846	3.87635	0.000542534	0.373777	up
Smoc1	147	155	154	97	90	114	2.53924	2.55242	2.41083	1.51466	1.6819	1.9245	7.97392e-05	-0.552592	down
Ttc9	621	697	659	560	511	583	8.43028	9.02021	8.10765	6.87218	7.50485	7.73475	0.0029081	-0.210819	down
Pcnx	1691	1771	1787	1680	1416	1651	9.03412	9.01974	8.65219	8.11349	8.18419	8.62019	0.0306632	-0.100256	down
Sipa1l1	2571	2798	3006	3343	2906	3080	19.1747	19.8934	20.3177	22.5382	23.4473	22.4494	1.61041e-06	0.203166	up
Rgs6	753	860	825	1004	893	1025	6.03507	6.57081	5.99239	7.27406	7.743	8.02857	3.99252e-07	0.307777	up
Papln	225	159	230	114	116	127	2.00359	1.34976	1.85615	0.917672	1.11752	1.10524	5.52843e-06	-0.732741	down
Numb	782	833	885	949	821	845	13.0695	13.2719	13.4047	14.3376	14.8445	13.8018	0.0439868	0.111128	up
Acot1	1331	1497	1503	1276	1071	1118	55.3769	59.3753	56.672	47.9907	48.207	45.459	8.52763e-08	-0.276142	down
Ptgr2	2165	2376	2522	2418	1865	2107	41.9314	43.8694	44.2676	42.3345	39.0779	39.8817	0.0300823	-0.100711	down
Fam161b	459	441	502	446	307	431	8.7002	7.96872	8.62342	7.64201	6.29543	7.98402	0.0243371	-0.203282	down
Entpd5	1869	1982	2039	1834	1717	1623	23.878	24.1394	23.6084	21.1809	23.7318	20.2645	0.0135468	-0.138034	down
Ltbp2	1487	1445	1729	3645	3003	3436	12.8482	11.9023	13.5389	28.4698	28.0709	29.0142	7.55313e-126	1.15896	up
D030025P21Rik	23	18	32	40	61	58	0.377301	0.281492	0.47574	0.593166	1.08258	0.929855	3.47231e-05	1.18183	up
Arel1	1661	1730	1919	2002	1683	1952	19.3737	19.2364	20.2851	21.1088	21.2373	22.2511	0.0038624	0.132275	up
Pgf	30	38	45	26	21	18	0.893019	1.07834	1.21398	0.699631	0.676284	0.523648	0.00646273	-0.746922	down
Zc2hc1c	200	213	214	133	149	150	2.85237	2.89594	2.76598	1.71468	2.29897	2.09072	0.000134918	-0.486709	down
Nek9	4200	4327	4589	4332	3689	4041	46.3464	45.5184	45.8928	43.2127	44.0399	43.5796	0.0398949	-0.0751525	down
0610007P14Rik	822	786	868	969	769	912	34.0034	30.9961	32.5409	36.2352	34.415	36.87	0.0156363	0.141564	up
Irf2bpl	1831	2015	1968	1751	1503	1671	28.8823	30.3007	28.1338	24.9681	25.6491	25.7601	2.98353e-05	-0.193919	down
Pomt2	1104	1072	1153	990	883	926	13.7868	12.7621	13.0492	11.176	11.9296	11.3014	0.000212394	-0.204099	down
Gstz1	735	784	799	721	585	645	22.1124	22.4852	21.7848	19.6083	19.0403	18.9642	0.000362495	-0.204026	down
Tmed8	301	291	333	375	306	349	2.69144	2.48054	2.6985	3.03114	2.96013	3.0498	0.0166796	0.199961	up
Ahsa1	1652	1639	1911	1527	1381	1544	69.5351	65.7668	72.8977	58.1017	62.8866	63.5139	0.00101438	-0.176246	down
Nrxn3	148	239	234	76	85	85	0.404352	0.622485	0.579392	0.187701	0.251239	0.226957	3.6197e-12	-1.27704	down
Dio2	130	145	153	290	201	230	1.31465	1.39788	1.40223	2.65107	2.19905	2.27312	3.09358e-11	0.793419	up
Tshr	250	262	226	325	262	294	3.32699	3.32388	2.7257	3.90976	3.7721	3.82372	0.00379468	0.297618	up
Gtf2a1	970	1021	942	1182	920	1022	10.6875	10.7241	9.40617	11.7727	10.9663	11.0048	0.0343435	0.13239	up
Ston2	2446	2552	2659	2501	2105	2230	12.3746	12.308	12.1914	11.4379	11.5212	11.0257	0.00437026	-0.118352	down
Flrt2	462	521	459	357	264	295	3.7138	3.99253	3.34387	2.59419	2.29589	2.31754	1.44055e-11	-0.613419	down
Galc	1979	2322	2367	2669	2076	2392	22.6551	25.3405	24.5571	27.6201	25.7109	26.7614	0.00512309	0.142244	up
Kcnk10	1563	1719	1747	2185	1829	2165	10.2737	10.7715	10.4069	12.983	13.0062	13.9076	2.80082e-13	0.342431	up
Zc3h14	2277	2525	2531	2426	2009	2154	29.6572	31.3518	29.8757	28.5637	28.3086	27.4183	0.0126365	-0.109245	down
Foxn3	519	594	558	667	559	598	3.87832	4.23152	3.77894	4.50566	4.51918	4.36722	0.0111225	0.171328	up
Rps6ka5	244	276	260	355	286	302	3.31585	3.57559	3.20212	4.36104	4.20476	4.01088	0.000534632	0.317839	up
9030617O03Rik	426	423	473	739	535	630	7.83875	7.42013	7.88784	12.2924	10.6503	11.3294	1.35324e-14	0.568117	up
Ccdc88c	1609	1702	1771	1900	1535	1827	12.1793	12.2817	12.1491	13.001	12.5703	13.5155	0.039522	0.0944779	up
Fbln5	2501	2617	2778	1292	1129	1252	26.3733	26.308	26.5486	12.316	12.88	12.9028	3.55669e-129	-1.05779	down
Rin3	97	109	90	93	60	58	1.4797	1.58512	1.24424	1.28246	0.990205	0.864687	0.0174971	-0.450407	down
Lgmn	2720	2829	2873	2558	2159	2343	60.8369	60.3205	58.2363	51.7196	52.2422	51.2151	3.47304e-07	-0.209652	down
Chga	6	5	13	30	21	24	0.203758	0.16187	0.400098	0.92096	0.77153	0.79653	7.08128e-06	1.67375	up
Itpk1	1026	1009	1131	1391	1188	1257	23.3016	21.8456	23.2788	28.5576	29.1894	27.8998	2.10867e-10	0.322763	up
Btbd7	3514	3545	3749	2751	2259	2495	19.8838	19.1226	19.2253	14.0717	13.8288	13.7974	1.33938e-33	-0.48195	down
Unc79	335	311	306	280	234	267	1.7802	1.5755	1.47368	1.34505	1.34527	1.38663	0.0122974	-0.242543	down
Fam181a	76	134	133	56	49	45	3.14989	5.29445	4.99566	2.0981	2.19709	1.82273	2.9698e-07	-1.13847	down
Gm29508	39	53	41	25	23	19	3.56289	4.61581	3.39454	2.06459	2.27319	1.69637	0.000359159	-0.939566	down
Ifi27	1435	1462	1514	1744	1456	1615	70.0363	68.0225	66.9664	76.9439	76.8782	77.0321	0.000152495	0.171078	up
Serpina1e	0	0	0	46	38	37	0	0	0	1.96302	1.94072	1.70702	1.69976e-29	8.36094	up
Serpina3k	0	0	0	59	73	60	0	0	0	2.09409	3.10084	2.30232	1.95817e-40	9.03614	up
Serpina3n	2425	2477	2585	1085	1077	1105	74.9012	72.9351	72.3598	30.2945	35.9885	33.3555	4.79341e-96	-1.14707	down
Clmn	187	216	187	279	296	321	0.905447	0.997031	0.820583	1.22119	1.55054	1.51899	5.95122e-08	0.652685	up
Ak7	46	22	38	23	23	19	0.514341	0.234504	0.385067	0.232476	0.278222	0.207623	0.0356904	-0.657534	down
Setd3	1790	1787	1840	2037	1705	1869	26.2206	24.9544	24.4268	26.9734	27.0199	26.7563	0.0354569	0.0950479	up
Eml1	1755	1714	1782	1684	1385	1605	21.4015	19.9256	19.694	18.5637	18.272	19.128	0.00968298	-0.124374	down
Gm16596	59	47	73	29	29	58	2.47057	1.87619	2.7703	1.09774	1.31375	2.37356	0.043233	-0.574081	down
Meg3	1625	1634	1619	1323	1233	1325	8.13477	7.7979	7.34511	5.98698	6.67768	6.4824	4.50955e-07	-0.283216	down
Rian	1572	1703	1720	1251	1108	1134	28.4499	29.3817	28.2109	20.4664	21.694	20.0571	3.68562e-21	-0.469449	down
Dio3os	34	29	17	15	16	15	1.72292	1.40094	0.780719	0.687122	0.877157	0.742857	0.0338717	-0.753007	down
Dio3	58	42	67	40	29	25	2.01395	1.39028	2.1084	1.25556	1.0894	0.848374	0.00169818	-0.782912	down
Tecpr2	743	801	826	941	803	895	5.55861	5.71273	5.60037	6.3639	6.49925	6.54377	0.000181967	0.200743	up
Exoc3l4	74	95	101	134	97	139	0.898513	1.09964	1.11141	1.4708	1.27419	1.64943	0.00185918	0.498119	up
Tnfaip2	79	67	78	28	31	22	1.19194	0.96369	1.06655	0.381894	0.506013	0.324399	3.47882e-10	-1.41586	down
Gm40578	216	287	259	155	150	151	1.80453	2.28574	1.96097	1.17057	1.35573	1.23287	2.92028e-08	-0.691203	down
Ckb	57183	60883	63244	56399	47807	53818	2509.51	2547.13	2515.36	2237.43	2269.78	2308.22	2.234e-06	-0.152482	down
Zfyve21	553	551	648	544	483	491	24.5848	23.3521	26.1081	21.8623	23.2305	21.3329	0.0256599	-0.159472	down
Ppp1r13b	135	151	152	220	138	161	1.85009	1.97274	1.88783	2.72545	2.04602	2.15632	0.043058	0.283096	up
2010107E04Rik	690	684	724	839	681	748	68.6433	64.8692	65.275	75.4514	73.2937	72.7241	0.00715317	0.156617	up
Kif26a	28	31	33	66	40	65	0.255294	0.26945	0.272682	0.54398	0.39456	0.579193	7.86249e-05	0.931296	up
Tmem179	16	19	31	6	3	9	0.43734	0.495092	0.767927	0.148254	0.0887137	0.240419	1.94795e-05	-1.80501	down
Inf2	940	969	1108	956	834	884	8.66437	8.51464	9.25568	7.96568	8.3166	7.96322	0.0235049	-0.127001	down
Siva1	173	174	176	219	173	220	14.3495	13.7585	13.2301	16.4206	15.5241	17.8336	0.0157583	0.270029	up
Zbtb42	111	104	109	129	130	158	1.94221	1.73477	1.72846	2.04042	2.46087	2.70183	0.00675169	0.411451	up
Pld4	33	39	26	41	48	46	1.02809	1.15828	0.734089	1.15466	1.61781	1.40056	0.0453126	0.509291	up
Ahnak2	104	132	155	53	38	37	0.593085	0.717614	0.801077	0.273222	0.234443	0.206211	4.43122e-16	-1.56115	down
BC022687	517	573	539	469	398	473	17.5113	18.5019	16.5453	14.3601	14.5842	15.6573	0.00138321	-0.236937	down
Jag2	16	25	11	27	26	33	0.209616	0.312232	0.130604	0.31976	0.368509	0.422518	0.0194433	0.765882	up
Crip2	3411	3543	3608	4271	3504	4068	144.795	143.376	138.803	163.892	160.919	168.765	1.60678e-07	0.208979	up
Esyt2	1135	1220	1203	1353	1179	1216	4.33668	4.4438	4.16568	4.67321	4.87355	4.54069	0.0188222	0.120822	up
Dnah11	105	85	97	63	65	56	0.462834	0.357181	0.387496	0.251034	0.30997	0.241241	0.00133235	-0.593351	down
Itgb8	1550	1700	1596	1230	1165	1158	32.4734	33.953	30.3032	23.2947	26.4054	23.71	3.72099e-11	-0.399906	down
Asb13	491	559	523	498	415	433	12.608	13.6839	12.1709	11.5598	11.5287	10.8662	0.0144902	-0.180046	down
Net1	620	707	752	528	533	518	9.38726	10.2047	10.3187	7.22665	8.73062	7.66486	8.31321e-06	-0.345417	down
Akr1c14	3023	3237	3201	3343	2321	2596	80.1966	81.8642	76.9596	80.1697	66.6137	67.3054	0.0120934	-0.158411	down
Akr1e1	703	702	757	678	520	546	25.7474	24.5103	25.1266	22.4473	20.604	19.5433	5.81899e-05	-0.26671	down
Klf6	2068	2029	2199	2665	2107	2251	31.8085	29.7515	30.6533	37.055	35.0613	33.8373	2.88712e-05	0.200643	up
Pfkp	8662	8929	9884	10467	9338	10125	48.8899	48.0438	50.5584	53.4047	57.0198	55.85	1.46326e-05	0.172027	up
Dip2c	758	903	930	1062	858	954	5.97546	6.78615	6.64423	7.56803	7.31746	7.34985	0.00106678	0.195208	up
Gm36423	78	24	59	12	17	51	1.18485	0.347547	0.812232	0.164781	0.279375	0.757123	0.0378111	-0.96185	down
Gpr137b	517	497	474	357	307	364	8.7374	8.00722	7.25988	5.45401	5.61307	6.01202	1.52148e-08	-0.490171	down
Nid1	1287	1432	1492	496	344	363	13.8072	14.6455	14.5063	4.81024	3.99261	3.80595	3.13304e-140	-1.76493	down
Inhba	48	50	66	13	20	10	0.435748	0.432711	0.542997	0.106683	0.196424	0.0887201	1.52657e-10	-1.86719	down
Sugct	215	261	272	153	135	174	7.12233	8.24248	8.16605	4.58175	4.83825	5.63327	5.7761e-08	-0.646992	down
Epdr1	3182	3494	3558	3714	3205	3587	75.3262	78.8501	76.3328	79.4775	82.0814	82.986	0.036395	0.0842664	up
Sfrp4	68	73	80	98	85	85	2.50607	2.56472	2.67198	3.26487	3.38901	3.06147	0.0452639	0.323995	up
Elmo1	228	239	208	177	154	134	2.29212	2.29052	1.89507	1.60854	1.67492	1.31654	0.000146296	-0.49365	down
LOC108168067	158	182	209	265	198	214	4.50873	4.9511	5.40509	6.83596	6.1127	5.96813	0.00243338	0.346878	up
Hist1h2bg	25	31	26	43	24	53	3.49477	4.13118	3.29391	5.4338	3.62961	7.24072	0.0444873	0.584079	up
Hist1h2bc	1601	1783	1857	2099	1678	1816	134.167	142.443	141.035	159.01	152.131	148.73	0.00340196	0.138512	up
Hfe	481	513	485	450	327	330	10.273	10.4449	9.38756	8.68801	7.55562	6.888	3.2831e-05	-0.37742	down
Fam65b	632	731	704	639	511	534	5.07846	5.59972	5.12681	4.64165	4.44229	4.19357	0.000237846	-0.251222	down
4932702P03Rik	56	12	36	17	5	31	5.26424	1.07538	3.06697	1.44462	0.508497	2.84798	0.0484598	-0.952499	down
Aldh5a1	892	964	967	733	655	770	10.2457	10.5558	10.0662	7.61095	8.13937	8.64365	1.87412e-08	-0.341175	down
Gpld1	269	311	274	139	179	184	3.03393	3.34385	2.80068	1.41718	2.18412	2.02814	8.2194e-07	-0.711421	down
Mboat1	259	352	363	316	230	262	5.12962	6.64602	6.51555	5.65755	4.92815	5.07124	0.0460102	-0.224507	down
Foxf2	27	17	26	5	1	0	0.740194	0.444288	0.645973	0.12391	0.0296587	0	4.02375e-11	-3.42694	down
Foxc1	361	441	397	349	241	280	5.86855	6.83433	5.84889	5.12868	4.23849	4.44846	2.17623e-05	-0.42201	down
Wrnip1	525	542	596	636	548	595	12.8891	12.6852	13.2608	14.1149	14.5551	14.2761	0.0225512	0.143279	up
Serpinb1a	42	39	36	92	56	51	1.31542	1.16443	1.02183	2.60472	1.89747	1.56104	0.000994443	0.798529	up
Serpinb9	543	546	585	553	427	466	6.52716	6.25678	6.37294	6.00905	5.55294	5.47442	0.0146491	-0.167569	down
Serpinb9b	24	37	42	11	6	5	0.806586	1.18543	1.27923	0.334186	0.218153	0.164224	2.80914e-09	-2.16177	down
Tubb2a	5530	5689	6094	5139	4549	5049	223.206	218.902	222.917	187.506	198.64	199.165	2.1251e-06	-0.185206	down
Tubb2b	12279	13030	13636	10915	9182	10386	414.387	419.2	417.051	332.984	335.236	342.546	5.82342e-20	-0.307846	down
Prpf4b	1865	1944	1981	2219	1899	1953	14.3516	14.261	13.8154	15.436	15.8094	14.6876	0.0126848	0.113796	up
Cdyl	371	409	397	533	425	510	5.90386	6.20468	5.72548	7.66736	7.31681	7.93159	9.72794e-07	0.362646	up
Nrn1	235	270	304	412	375	421	7.93482	8.69094	9.30255	12.5754	13.6984	13.8924	3.24337e-12	0.626822	up
F13a1	23	49	25	91	57	78	0.379895	0.771552	0.374227	1.35873	1.01855	1.25909	2.65527e-06	1.25313	up
Ssr1	2865	3149	3181	3017	2498	2711	19.839	20.7875	19.9627	18.8855	18.7137	18.3465	0.0049791	-0.115593	down
Cage1	44	67	48	69	64	76	0.700532	1.01691	0.69259	0.993072	1.10237	1.18254	0.0356984	0.440425	up
Snrnp48	317	362	341	402	326	395	5.80835	6.32318	5.66248	6.65849	6.46222	7.07323	0.0297094	0.183031	up
Bmp6	6456	6821	7020	7223	6800	7251	139.771	140.779	137.737	141.361	159.27	153.419	0.0106623	0.117333	up
Txndc5	4403	4560	4814	4346	3691	4040	90.2913	89.1447	89.467	80.5644	81.8864	80.9667	6.68008e-05	-0.144371	down
Gcnt2	175	179	205	241	207	217	1.21375	1.18353	1.28856	1.511	1.55322	1.47089	0.00463051	0.296562	up
Pak1ip1	796	867	920	1009	820	955	29.4529	30.5821	30.8505	33.7491	32.8246	34.5339	0.00444945	0.15323	up
Nedd9	1261	1396	1418	1730	1352	1500	17.1042	18.0512	17.431	21.2124	19.8397	19.8841	2.05109e-05	0.21285	up
Tmem170b	1112	1320	1228	1048	911	1131	10.0596	11.3837	10.0678	8.57028	8.91592	9.99925	0.00375596	-0.198146	down
Hivep1	1185	1361	1384	1082	1016	1066	7.38211	8.08266	7.81372	6.09321	6.84741	6.49004	5.46705e-06	-0.263615	down
Edn1	48	33	37	18	23	20	1.45555	0.953967	1.01683	0.493417	0.754543	0.592711	0.00200074	-0.900849	down
Phactr1	528	584	528	671	622	651	3.59253	3.78803	3.25582	4.12711	4.57855	4.32888	6.33099e-05	0.291818	up
Tbc1d7	227	231	266	220	178	186	10.5623	10.2466	11.2169	9.25364	8.96034	8.45813	0.0105047	-0.26447	down
Mcur1	548	578	595	569	445	455	7.02329	7.0619	6.91093	6.59217	6.17008	5.69901	0.00970618	-0.184615	down
Dtnbp1	403	413	414	523	410	481	16.2662	15.8915	15.144	19.0826	17.9034	18.9738	0.000846037	0.244509	up
Cap2	1425	1354	1516	1156	917	1070	24.6545	22.3323	23.7706	18.0799	17.1641	18.0922	2.84437e-14	-0.406967	down
Kif13a	1705	1743	1882	1812	1445	1519	12.7615	12.4368	12.7661	12.2601	11.7008	11.1113	0.0177552	-0.114244	down
Tpmt	299	275	318	258	224	255	5.25441	4.60701	5.06453	4.09853	4.25864	4.37946	0.0159409	-0.229712	down
A330033J07Rik	88	49	97	33	47	62	2.02697	1.07595	2.02486	0.687122	1.1712	1.39567	0.0274068	-0.660716	down
Zfp169	291	264	298	370	271	308	1.68633	1.45844	1.56504	1.93824	1.69899	1.74433	0.0449413	0.195431	up
Ptpdc1	646	673	725	626	449	574	8.53216	8.47374	8.67809	7.47407	6.41569	7.40911	0.000112175	-0.267506	down
Wnk2	202	228	271	318	281	255	1.18605	1.27621	1.44205	1.68786	1.78496	1.46325	0.00263361	0.334042	up
Ninj1	951	924	965	1158	962	1116	54.4917	50.4726	50.1114	59.9812	59.6342	62.4945	2.42509e-05	0.232354	up
Fgd3	706	761	802	599	580	676	8.54351	8.7791	8.7956	6.55262	7.5933	7.99477	0.000944768	-0.24149	down
Bicd2	1363	1545	1741	1882	1511	1655	13.1442	14.2037	15.2159	16.4065	15.7643	15.5979	0.00277122	0.165232	up
Ogn	2838	3310	2979	4172	3263	3662	72.4728	80.5795	68.9434	96.3082	90.1468	91.3921	5.87088e-09	0.323616	up
Fbxw17	224	218	265	188	159	209	5.29686	4.91429	5.67905	4.01869	4.0676	4.82997	0.00960727	-0.300111	down
Spin1	2188	2341	2355	2674	2257	2293	9.57625	9.7675	9.34111	10.5795	10.6869	9.80799	0.0137965	0.114793	up
Gm32834	359	205	385	132	205	255	32.2518	17.5569	31.3458	10.7199	19.9243	22.3886	0.0119792	-0.616136	down
S1pr3	7707	7551	8486	5850	5641	6563	111.485	104.128	111.248	76.4968	88.279	92.7814	1.61387e-08	-0.344677	down
Shc3	460	472	503	392	371	378	19.4125	18.9888	19.2376	14.9543	16.9382	15.5899	0.000187447	-0.283371	down
Gadd45g	1051	1081	1139	1215	1133	1233	63.0628	61.8344	61.9375	65.9027	73.5481	72.3039	0.00112929	0.178408	up
Diras2	646	646	658	1225	848	957	9.1869	8.75795	8.48051	15.7481	13.0468	13.3007	2.56467e-19	0.673851	up
Syk	58	67	79	149	73	91	0.465082	0.512165	0.574101	1.08005	0.633279	0.713133	0.00317529	0.648857	up
Ror2	76	68	94	10	17	12	1.24171	1.05913	1.39185	0.147694	0.300487	0.191609	3.0798e-21	-2.5456	down
4833439L19Rik	4567	4972	4943	4698	3969	4301	107.135	111.19	105.088	99.6255	100.729	98.6049	0.00337209	-0.11406	down
Arl10	553	558	617	702	542	670	5.54735	5.33616	5.60926	6.36582	5.88208	6.56845	0.00405983	0.191199	up
Nop16	358	390	371	332	285	315	13.3915	13.9074	12.5771	11.2264	11.5335	11.5156	0.00808652	-0.218716	down
Higd2a	1325	1314	1377	1237	1081	1197	140.201	132.546	132.047	118.321	123.746	123.782	0.00354037	-0.146743	down
Cltb	5581	6026	5780	3675	2925	3224	205.332	211.352	192.722	122.224	116.424	115.922	1.33905e-66	-0.781333	down
Uimc1	263	335	343	385	326	329	5.04255	6.12312	5.96002	6.67285	6.76212	6.16479	0.0431747	0.191711	up
Rab24	477	474	504	531	552	516	16.3962	15.5323	15.7005	16.4997	20.5274	17.3341	0.0272386	0.1869	up
LOC108168085	40	37	47	10	26	36	1.56202	1.37741	1.66335	0.353007	1.09843	1.37391	0.0442729	-0.716399	down
B230219D22Rik	1813	1948	2046	2402	1821	1970	25.2787	25.8928	25.8536	30.2751	27.4687	26.8442	0.0082277	0.135421	up
Tgfbi	211	229	263	55	45	72	5.11056	5.28756	5.77299	1.20422	1.17915	1.7043	1.12244e-38	-1.98207	down
Smad5	3178	3127	3211	2998	2662	2728	27.8899	26.161	25.5384	23.7838	25.2739	23.3973	0.00433166	-0.136241	down
2210016F16Rik	352	396	434	350	287	302	8.09063	8.67697	9.04042	7.27217	7.13661	6.78382	0.000625621	-0.285829	down
Hnrnpk	8862	9238	9753	9715	7580	8230	179.35	178.23	178.882	177.733	165.962	162.778	0.0422719	-0.0832861	down
Rmi1	330	388	365	427	360	386	4.54743	5.09704	4.55832	5.31908	5.36692	5.19837	0.0478209	0.160473	up
Ntrk2	26531	27883	29515	23923	22052	23870	48.6509	48.7427	49.05	39.656	43.7477	42.7776	2.5817e-07	-0.215577	down
Agtpbp1	566	620	705	808	632	633	3.56951	3.7275	4.0294	4.60638	4.31201	3.90143	0.0172668	0.177827	up
Isca1	1065	1063	1190	1360	1062	1186	36.0726	34.3237	36.5287	41.6412	38.9155	39.2591	0.00174356	0.164696	up
Gas1	4792	5185	5049	5443	4787	5336	99.2728	102.399	94.7934	101.931	107.287	108.033	0.0241314	0.0970167	up
Dapk1	1599	1694	1797	2341	2169	2156	17.2687	17.4405	17.5881	22.8543	25.342	22.7556	3.99835e-18	0.43814	up
Gm3604	43	49	33	26	13	36	0.516214	0.560778	0.359033	0.282157	0.16884	0.422369	0.0221318	-0.701974	down
LOC108167344	220	224	232	285	203	276	1.9029	1.84703	1.81861	2.22841	1.89959	2.33308	0.0413853	0.217891	up
Ptch1	4524	4545	4890	3392	2790	3042	35.3329	33.8395	34.6119	23.948	23.5739	23.219	2.77225e-46	-0.55325	down
Zfp367	732	851	895	1045	795	890	12.326	13.6607	13.6582	15.9068	14.4826	14.6463	0.0035115	0.183848	up
LOC108168114	29	27	24	14	12	22	3.00004	2.66273	2.25009	1.30922	1.34301	2.22423	0.035196	-0.68998	down
4933433G19Rik	77	49	95	31	34	50	4.7073	2.85569	5.26337	1.71316	2.2487	2.9873	0.00113714	-0.887116	down
Zfp456	48	55	69	53	31	19	0.76328	0.833756	0.994378	0.76186	0.533304	0.295273	0.0143316	-0.697611	down
Zfp874a	298	347	324	419	348	391	5.84669	6.49018	5.761	7.43129	7.38658	7.49718	0.000243945	0.301864	up
Zfp748	225	265	269	335	265	264	3.16233	3.55062	3.42639	4.25624	4.02941	3.62624	0.021011	0.231729	up
Zfp493	55	42	71	73	64	80	1.08963	0.793233	1.27478	1.30737	1.37173	1.54894	0.0474799	0.416698	up
4930525G20Rik	29	31	26	18	9	25	0.629737	0.641736	0.511675	0.353338	0.211434	0.530553	0.0314383	-0.684435	down
Gm10037	73	51	74	39	28	38	1.28843	0.85811	1.18367	0.622243	0.534648	0.655466	0.000129821	-0.87063	down
Adcy2	340	321	394	439	371	392	5.23709	4.71357	5.50005	6.11269	6.18238	5.90099	0.00469053	0.234251	up
Lpcat1	1505	1633	1763	1711	1640	1763	25.1984	26.0649	26.7515	25.8966	29.7065	28.8481	0.0413746	0.111818	up
Nkd2	54	68	40	12	3	6	0.871076	1.04569	0.584766	0.174985	0.0523545	0.0945891	2.08658e-15	-2.89551	down
Zfp72	99	103	104	126	109	128	1.53366	1.52112	1.46011	1.76449	1.8268	1.9379	0.0386275	0.291458	up
Erap1	1030	1128	1075	1320	1040	1196	13.4532	14.0453	12.725	15.5855	14.6958	15.2668	0.000989694	0.180309	up
Cast	1002	997	1186	916	696	782	11.148	10.5744	11.9584	9.21255	8.37737	8.50281	3.58715e-09	-0.36772	down
Fam172a	1019	951	970	934	752	880	14.6976	13.0764	12.6796	12.178	11.7344	12.4046	0.0140864	-0.154168	down
Nr2f1	1179	1194	1205	1494	1282	1491	18.7988	18.149	17.4125	21.5339	22.1143	23.2338	1.03748e-08	0.298867	up
A830082K12Rik	151	168	178	207	202	192	4.24915	4.5068	4.53947	5.26565	6.14961	5.28025	0.0056295	0.322918	up
Arrdc3	1131	1165	1184	1330	1239	1268	15.6384	15.3564	14.8369	16.6241	18.5342	17.1348	0.000524968	0.188351	up
Adgrv1	377	338	388	276	220	241	1.07767	0.921071	1.00516	0.713195	0.680356	0.673267	5.76839e-09	-0.537783	down
Tmem161b	248	253	266	353	289	276	2.66811	2.59481	2.59354	3.43307	3.36372	2.90194	0.00193023	0.303747	up
Rasa1	998	1095	1151	1370	1095	1112	10.4123	10.8909	10.883	12.9209	12.3595	11.3383	0.00139775	0.185675	up
Cox7c	1529	1718	1615	2063	1524	1598	220.881	236.596	211.438	269.405	238.18	225.608	0.0406727	0.132943	up
Edil3	71	71	86	10	10	8	0.859512	0.819381	0.943521	0.109433	0.130968	0.094648	9.23683e-28	-2.96187	down
Vcan	324	367	433	200	99	136	1.36802	1.47723	1.6569	0.76337	0.452225	0.561197	2.18208e-19	-1.33347	down
Tmem167	1000	1067	1030	1033	772	848	6.00083	6.10392	5.60154	5.60361	5.01186	4.97318	0.00322899	-0.181905	down
Rasgrf2	178	170	234	132	95	132	1.57943	1.43801	1.88172	1.05879	0.911955	1.14467	6.49143e-06	-0.65151	down
Serinc5	1431	1437	1658	1439	1282	1329	17.4504	16.7054	18.3236	15.8629	16.9132	15.8387	0.0333562	-0.112418	down
Arsb	2560	2669	2672	2533	2061	2391	41.6267	41.3728	39.3757	37.2326	36.2561	37.9962	0.00188543	-0.134278	down
Lhfpl2	386	408	464	358	313	341	4.39942	4.43304	4.79276	3.68848	3.85943	3.79831	0.000762186	-0.266975	down
Tbca	723	758	779	1007	733	816	93.2324	93.1819	91.0386	117.385	102.259	102.836	0.00086329	0.218879	up
F2rl1	91	91	113	174	90	121	2.13242	2.03285	2.39976	3.68584	2.28162	2.77104	0.0249927	0.417301	up
Poc5	488	538	521	491	392	461	6.49028	6.82118	6.27973	5.90312	5.64028	5.99201	0.0241376	-0.158824	down
Gcnt4	279	311	305	371	300	310	2.46315	2.61746	2.44031	2.96085	2.86535	2.6747	0.043215	0.176836	up
Enc1	778	803	941	1319	927	1076	10.6395	10.4687	11.6625	16.3059	13.7149	14.3808	3.88338e-10	0.438811	up
Foxd1	37	33	32	2	0	0	0.975184	0.829149	0.764354	0.0476509	0	0	1.44794e-21	-5.39265	down
Tnpo1	3971	4203	4269	4328	3249	3646	30.0164	30.2867	29.2445	29.5735	26.5692	26.9341	0.0205267	-0.107934	down
Mrps27	257	266	336	353	291	311	8.37256	8.26115	9.92028	10.3958	10.2563	9.90178	0.0379117	0.199811	up
Ocln	54	45	38	84	57	76	0.640446	0.508785	0.408443	0.900584	0.731365	0.880906	0.00102417	0.698743	up
Mast4	279	329	366	246	208	242	1.29475	1.4555	1.5393	1.03199	1.04428	1.09755	9.55943e-06	-0.437175	down
Srek1	1389	1382	1573	1636	1430	1597	5.62915	5.33928	5.77735	5.9935	6.26971	6.32519	0.00241369	0.149079	up
Nln	1052	1158	1187	1116	932	993	14.5183	15.2349	14.846	13.9226	13.9151	13.3929	0.0262811	-0.114211	down
Srek1ip1	379	407	418	383	313	351	13.0622	13.3723	13.0561	11.9325	11.6706	11.8226	0.0386667	-0.156617	down
Rgs7bp	69	74	54	52	43	39	0.629383	0.643474	0.446395	0.428771	0.424331	0.347663	0.0198741	-0.513517	down
Rnf180	1454	1481	1553	1858	1490	1777	17.1318	16.6352	16.5833	19.7898	18.9931	20.4623	5.27834e-07	0.235151	up
Elovl7	79	113	100	147	128	161	0.928797	1.2665	1.0655	1.56231	1.62807	1.84989	4.75438e-05	0.624833	up
Mier3	558	539	520	690	494	583	6.16795	5.67974	5.20918	6.89464	5.9075	6.298	0.0417822	0.166652	up
Il6st	11483	12091	12884	10568	9777	10415	136.614	137.131	138.916	113.655	125.839	121.095	4.22817e-06	-0.195531	down
Plpp1	842	822	893	849	645	725	30.9431	28.7977	29.7415	28.2043	25.6438	26.0386	0.00746006	-0.161783	down
Ccno	64	54	52	20	32	16	2.21281	1.77988	1.6294	0.625101	1.19697	0.540644	7.30516e-06	-1.26421	down
Itga2	83	80	101	37	38	31	1.27634	1.17277	1.40757	0.514337	0.632185	0.465886	2.71519e-10	-1.26452	down
Itga1	1318	1448	1486	2203	1684	1857	14.2863	14.9626	14.5977	21.5862	19.7477	19.6718	4.10037e-21	0.476761	up
Parp8	392	399	426	393	337	324	2.74374	2.66234	2.70226	2.4866	2.55187	2.21631	0.049106	-0.161742	down
Mrps30	267	327	363	384	318	384	10.8921	12.7169	13.4204	14.1608	14.0345	15.3094	0.0146895	0.229753	up
Nnt	1506	1718	1870	1899	1587	1805	26.7993	29.1444	30.1578	30.5478	30.5525	31.3909	0.0444543	0.101788	up
Gm7120	103	99	131	76	35	65	2.88217	2.6409	3.32211	1.92244	1.05955	1.77756	1.75154e-05	-0.882663	down
Nim1k	1070	1186	1232	1033	871	944	16.9153	17.8737	17.6508	14.7622	14.8965	14.5846	1.64921e-06	-0.246503	down
Flnb	12219	13193	14771	15695	12403	14441	87.0945	89.6463	95.4167	101.128	95.6428	100.596	0.00354952	0.127199	up
Kctd6	253	300	339	410	365	375	2.674	3.0227	3.24713	3.91724	4.17353	3.87346	4.87505e-06	0.41519	up
Acox2	41	58	49	32	27	34	0.919246	1.23968	0.995643	0.648566	0.654911	0.744997	0.00860842	-0.622509	down
Fam107a	460	489	510	370	326	366	7.72178	7.82532	7.7587	5.61458	5.92035	6.00438	1.44157e-08	-0.412081	down
Il3ra	106	152	138	108	79	99	2.41414	3.30015	2.84836	2.2235	1.9465	2.20353	0.0074211	-0.424682	down
Oxsm	334	349	420	283	254	352	4.00078	3.98526	4.55939	3.06437	3.29156	4.12067	0.0198724	-0.262153	down
Rarb	449	514	453	378	325	398	7.71074	8.41485	7.05029	5.8681	6.03814	6.67975	0.000300551	-0.31847	down
Gng2	144	147	207	108	60	108	2.32808	2.26562	3.03295	1.57839	1.04944	1.70642	1.15786e-05	-0.810075	down
Cfap70	38	45	45	16	16	16	0.544585	0.614792	0.584459	0.20728	0.248069	0.224094	6.8602e-07	-1.36113	down
Anxa7	2054	2196	2220	2082	1696	1917	43.9553	44.7998	43.0549	40.2761	39.2651	40.0922	0.00107283	-0.13982	down
Vcl	4899	5141	5532	6278	4976	5701	57.8699	57.893	59.2225	67.0382	63.5911	65.8148	1.15214e-05	0.166584	up
Zfp503	220	249	246	319	271	309	3.3871	3.65458	3.43241	4.43968	4.51383	4.64934	3.93275e-05	0.375755	up
Polr3a	370	327	381	414	389	437	4.88287	4.11391	4.55677	4.93889	5.55384	5.63614	0.00533321	0.24909	up
Wnt5a	1075	1150	1226	706	611	618	10.0429	10.2419	10.38	5.96225	6.17534	5.64242	4.99658e-46	-0.788246	down
Cacna2d3	134	112	111	75	82	106	2.35227	1.87428	1.76589	1.19014	1.55728	1.81851	0.0361477	-0.393811	down
Cacna1d	385	474	444	584	452	526	2.21248	2.59675	2.31239	3.0338	2.81013	2.95414	9.44084e-05	0.305308	up
Tkt	4263	4700	4751	5356	4582	4873	85.6866	90.0594	86.545	97.3183	99.6376	95.7242	6.15701e-05	0.157285	up
Prkcd	266	298	336	473	328	425	2.96758	3.16936	3.39719	4.77023	3.95882	4.63381	3.06817e-07	0.487986	up
Itih3	1194	1244	1269	445	463	490	24.3236	24.1589	23.4285	8.19483	10.2041	9.75545	1.95432e-88	-1.35762	down
Pbrm1	1744	1931	2021	2131	1776	1960	12.977	13.6976	13.6287	14.3341	14.2969	14.2532	0.0439004	0.0885241	up
Nt5dc2	407	447	427	662	481	581	12.6011	13.1933	11.9812	18.5279	16.1112	17.5799	1.02312e-09	0.469672	up
Dnah1	103	114	131	31	38	27	0.473519	0.499619	0.545797	0.12883	0.188997	0.121309	1.18551e-19	-1.80246	down
Capn7	1078	1160	1176	1397	1117	1144	17.9887	18.4533	17.7848	21.0734	20.1653	18.6567	0.0102203	0.143525	up
Sh3bp5	159	176	189	158	126	129	3.47129	3.66303	3.73951	3.11822	2.97601	2.7524	0.0143152	-0.297939	down
Ankrd28	1694	1736	1755	2203	1888	1872	13.6426	13.3281	12.8092	16.0382	16.4497	14.7339	1.47969e-06	0.246859	up
Galnt15	190	205	209	52	69	84	1.83748	1.88997	1.83178	0.454598	0.721918	0.793917	3.38275e-19	-1.5048	down
Ncoa4	1345	1599	1581	1291	1105	1175	20.4454	23.1716	21.7804	17.7401	18.1722	17.4558	1.09982e-07	-0.294748	down
Ogdhl	572	658	756	443	383	418	7.08181	7.76618	8.48261	4.95802	5.13	5.05769	1.13612e-15	-0.626147	down
Vstm4	214	230	238	103	93	137	5.0604	5.1848	5.10043	2.20173	2.37916	3.16606	7.83299e-13	-0.98703	down
Gprin2	271	342	341	393	370	367	1.44234	1.73524	1.6448	1.89081	2.13045	1.90894	0.00158404	0.29376	up
Fam35a	108	111	112	199	132	165	1.40272	1.37437	1.31833	2.33645	1.85478	2.0944	7.30988e-06	0.622651	up
Grid1	143	105	172	88	75	81	1.40536	0.983729	1.53194	0.781793	0.797415	0.777974	5.77867e-05	-0.735004	down
Ghitm	5387	5681	5762	6352	5114	5914	105.437	105.999	102.206	112.386	108.287	113.124	0.0182703	0.0896619	up
Fam213a	1216	1231	1302	906	744	875	36.1142	34.8526	35.044	24.3236	23.9049	25.3968	2.98774e-24	-0.525633	down
Dydc2	26	26	36	13	10	12	0.863069	0.822771	1.08301	0.390096	0.359122	0.389297	0.000134183	-1.27452	down
Ero1l	361	412	467	486	425	468	5.30003	5.76636	6.21365	6.45005	6.75041	6.71497	0.0101884	0.201144	up
Fermt2	4514	4504	4807	4553	3735	4154	87.531	83.2592	84.4761	79.8094	78.3541	78.7217	0.00447971	-0.108021	down
Ddhd1	756	782	903	769	655	738	9.39034	9.25977	10.165	8.6346	8.8018	8.95867	0.0338101	-0.128462	down
Bmp4	96	91	106	157	119	136	2.72152	2.45932	2.72336	4.02343	3.64971	3.76797	0.000111594	0.534812	up
LOC102638002	11	8	8	32	16	23	0.520417	0.360813	0.343011	1.36856	0.818935	1.06344	0.000254198	1.41667	up
Lgals3	845	953	967	245	273	271	38.9823	41.9119	40.4294	10.2172	13.6252	12.2182	2.43351e-98	-1.75785	down
Otx2	104	123	130	55	37	56	1.31419	1.48171	1.48877	0.628267	0.505822	0.691578	2.16969e-12	-1.2242	down
3632451O06Rik	137	152	202	106	86	101	2.47872	2.62171	3.31221	1.73368	1.68336	1.7859	5.55153e-06	-0.695334	down
Tep1	401	424	484	242	216	321	3.09717	3.12191	3.38786	1.68963	1.80487	2.423	1.99284e-09	-0.700443	down
Gm26782	57	93	79	61	33	46	5.94403	9.24534	7.46608	5.75032	3.72298	4.68804	0.00352434	-0.669602	down
Rnase4	251	275	262	139	103	125	8.15661	8.51927	7.71608	4.08326	3.62113	3.96985	6.50745e-21	-1.05859	down
Mettl17	152	185	170	197	197	188	6.07465	7.04828	6.15724	7.11706	8.51755	7.34283	0.043772	0.248135	up
Ndrg2	4732	4890	5004	3359	3344	3666	90.3803	89.0372	86.6175	57.9956	69.098	68.4304	3.02451e-14	-0.445567	down
Chd8	1700	1836	1955	2033	1731	1908	11.5948	11.9377	12.0843	12.5346	12.7727	12.7181	0.032022	0.0930835	up
Sall2	2466	2575	2688	2388	2031	2476	29.976	29.8395	29.6121	26.2405	26.7092	29.4143	0.0141025	-0.119313	down
Abhd4	8646	9402	9506	8096	7126	7861	196.36	203.56	195.657	166.213	175.087	174.479	6.41217e-08	-0.20839	down
LOC108168162	25	52	51	6	3	3	0.484052	0.959817	0.894914	0.105017	0.0628411	0.0567676	4.03009e-15	-3.3263	down
Mmp14	4068	4115	4500	3737	2888	3329	69.4192	66.9425	69.5938	57.6472	53.3171	55.5188	3.3925e-13	-0.306758	down
Pabpn1	1299	1434	1448	1581	1285	1541	44.5804	46.9156	45.0363	49.0482	47.7099	51.6851	0.0166381	0.120488	up
Slc22a17	2190	2221	2352	2478	2548	2604	47.4924	45.9158	46.225	48.5778	59.7792	55.1885	0.000287625	0.226332	up
Efs	116	145	127	161	146	163	1.97587	2.35451	1.96048	2.47903	2.69044	2.71341	0.0148299	0.322897	up
Gm20687	17	13	16	22	30	23	0.63775	0.46492	0.543977	0.746072	1.21757	0.843251	0.0212253	0.753121	up
Jph4	15	36	30	55	47	70	0.21674	0.495887	0.392851	0.718399	0.734709	0.988491	3.48233e-05	1.13236	up
Psme1	734	784	850	974	776	878	48.7302	49.6194	51.1423	58.4544	55.7358	56.9671	0.000405145	0.19507	up
Emc9	106	121	122	163	160	145	6.57311	7.15293	6.85621	9.13711	10.7338	8.7874	0.000569108	0.471947	up
Rnf31	345	356	449	452	408	405	6.44891	6.34382	7.60629	7.63769	8.25083	7.3986	0.0363303	0.187042	up
Irf9	804	786	894	1234	1039	1019	19.401	18.081	19.5508	26.9177	27.124	24.0308	3.09415e-13	0.452038	up
Rec8	73	85	71	29	25	40	1.97786	2.19546	1.74337	0.710275	0.732796	1.05916	2.62248e-08	-1.23748	down
Tgm1	35	38	51	31	18	24	0.700896	0.725442	0.925583	0.561182	0.389968	0.469704	0.00659108	-0.717878	down
Dhrs1	7300	7756	7846	7223	6345	7147	179.696	182.007	175.034	160.727	168.973	171.936	0.0130952	-0.0983484	down
Nfatc4	73	71	72	91	93	140	1.17815	1.09237	1.0531	1.32763	1.6238	2.20818	0.00175928	0.63219	up
Khnyn	677	759	766	676	560	674	7.14717	7.63872	7.32881	6.45132	6.39593	6.95397	0.0106289	-0.159951	down
Cenpj	181	180	185	266	200	196	2.2039	2.08939	2.04148	2.92787	2.6346	2.33237	0.00669994	0.319834	up
Cryl1	115	137	119	66	58	56	5.29024	6.00802	4.96117	2.74459	2.88653	2.51764	1.53714e-09	-0.996807	down
Il17d	148	148	187	225	164	194	7.85574	7.48894	8.99552	10.796	9.41759	10.0636	0.010209	0.315203	up
Lats2	4320	4450	4831	5777	4841	5298	50.4515	49.5432	51.1313	60.9887	61.1641	60.4686	5.14174e-14	0.272405	up
Sap18	2605	2837	2920	3628	2660	3001	48.8629	50.73	49.6379	61.517	53.9789	55.013	0.000213039	0.192556	up
Rcbtb1	675	715	764	570	550	560	9.55741	9.65108	9.80368	7.29571	8.42499	7.74911	3.65398e-06	-0.309995	down
Mtmr6	2110	2134	2204	2523	2043	2257	32.8282	31.6514	31.0768	35.4845	34.3877	34.3181	0.00389449	0.125088	up
Spata13	1963	1997	2072	1722	1492	1450	11.6205	11.2698	11.1161	9.21498	9.5553	8.38881	4.40822e-10	-0.325295	down
Fam124a	1103	1150	1128	1348	1141	1217	17.9758	17.8667	16.6603	19.8591	20.1173	19.3835	0.000566411	0.177006	up
Fam167a	1079	1256	1347	2016	1538	1863	14.3947	15.9737	16.2858	24.3124	22.1977	24.2897	1.79675e-25	0.601108	up
Sox7	132	91	107	63	57	68	2.62153	1.72288	1.92585	1.13104	1.22469	1.31983	8.63636e-05	-0.76838	down
Fzd3	6794	7272	7334	7151	5852	6441	34.5847	35.2896	33.8345	32.9065	32.228	32.0435	0.00987293	-0.094221	down
Esco2	83	121	126	175	106	133	1.85706	2.58088	2.55493	3.53951	2.56581	2.90822	0.0357345	0.367173	up
Scara3	810	819	762	326	223	286	14.6267	14.0987	12.4702	5.3215	4.35648	5.04724	9.14196e-64	-1.47877	down
Clu	31043	32402	32913	29559	26818	28953	958.372	953.621	920.868	824.929	895.71	873.558	0.00162672	-0.127628	down
Ptk2b	154	178	223	267	185	234	2.30106	2.53548	3.01975	3.6064	2.99054	3.41704	0.00596418	0.349542	up
Dpysl2	1944	1943	1834	2678	1820	2028	25.7229	24.5092	21.9929	32.0324	26.0534	26.2252	0.0034797	0.224098	up
Bnip3l	2436	2625	2649	3188	2453	2725	44.2718	45.4792	43.6306	52.3751	48.2301	48.3999	0.000513169	0.160105	up
Dock5	492	546	559	282	224	229	3.0697	3.24755	3.16083	1.59051	1.51199	1.39635	7.31637e-40	-1.0743	down
Gm21685	79	99	216	23	10	8	1.68892	2.01767	4.18499	0.444493	0.231287	0.167147	5.85971e-16	-3.20262	down
Loxl2	826	965	919	546	425	544	9.62918	10.7243	9.70922	5.75385	5.36005	6.19778	7.93927e-30	-0.795148	down
Chmp7	1156	1175	1217	1377	1102	1289	27.7094	26.8497	26.4374	29.8373	28.5773	30.196	0.00863885	0.130449	up
Egr3	16	25	25	1	4	2	0.250315	0.372856	0.35446	0.0141424	0.0677014	0.0305791	1.16997e-09	-3.11909	down
Pdlim2	1267	1446	1550	1202	916	1034	42.3615	46.0889	46.9662	36.3292	33.133	33.7865	7.66585e-12	-0.391136	down
Ppp3cc	162	169	164	212	180	186	2.6629	2.64825	2.44311	3.15015	3.20098	2.988	0.0175492	0.268265	up
Gfra2	22	28	47	23	12	21	0.40923	0.496519	0.792322	0.386749	0.241488	0.381761	0.0218759	-0.742286	down
Rb1	1392	1537	1649	1788	1365	1639	17.1783	18.0821	18.4426	19.9464	18.224	19.7673	0.0345153	0.109621	up
Lpar6	481	523	532	712	472	583	12.6414	13.1035	12.6713	16.9156	13.4204	14.9743	0.00403723	0.240945	up
Lrch1	565	589	651	791	693	686	4.68399	4.65497	4.89112	5.92789	6.21543	5.55801	1.2229e-06	0.312532	up
Gtf2f2	308	378	350	432	337	386	13.6181	15.9328	14.0247	17.2666	16.1201	16.6794	0.0202241	0.200771	up
Kctd4	49	42	47	74	59	80	1.05416	0.861375	0.916361	1.43912	1.37319	1.682	0.000730558	0.668108	up
Serp2	72	93	94	126	87	106	3.3098	4.07555	3.91613	5.23596	4.32673	4.76215	0.0340604	0.343154	up
Fam216b	50	38	31	13	12	20	1.44913	1.04991	0.81425	0.340593	0.37626	0.566492	2.41893e-05	-1.35684	down
Akap11	2270	2309	2396	2614	2134	2424	15.4274	14.9597	14.7575	16.0593	15.6903	16.1	0.0451661	0.0840801	up
Mtrf1	105	110	141	96	84	94	3.59589	3.59123	4.37618	2.97197	3.11219	3.1461	0.0325753	-0.329133	down
Lect1	274	247	280	166	124	144	12.0003	10.3127	11.1137	6.57212	5.87535	6.16356	5.79969e-14	-0.840857	down
Pcdh8	34	23	47	40	65	53	0.550922	0.355281	0.690189	0.585905	1.13945	0.839295	0.0232006	0.669439	up
Pcdh17	393	395	452	589	451	493	2.52437	2.41875	2.63123	3.42005	3.13407	3.09482	3.02624e-06	0.349846	up
Pcdh9	294	335	340	261	234	296	3.03368	3.29534	3.17951	2.43455	2.61221	2.98498	0.0131	-0.245708	down
Mzt1	1169	1190	1181	1382	1120	1229	33.6103	32.6165	30.7728	35.9188	34.8374	34.5332	0.0214623	0.119161	up
Klf5	170	136	159	120	133	95	6.38119	4.8666	5.4089	4.07184	5.40101	3.48501	0.0362438	-0.366616	down
Klf12	537	557	469	495	396	425	1.92301	1.90149	1.52208	1.60239	1.53416	1.48738	0.022802	-0.207631	down
Kctd12	473	496	529	361	286	359	5.06524	5.06354	5.13398	3.49464	3.31341	3.75717	2.31524e-12	-0.529682	down
Scel	35	19	25	19	11	17	0.649	0.335864	0.420123	0.318483	0.220668	0.308073	0.0352756	-0.709183	down
Gm35116	29	29	33	9	21	19	0.872865	0.83211	0.900166	0.244877	0.683816	0.558895	0.0142775	-0.830548	down
Ednrb	11387	11918	12226	9416	7701	9035	169.597	169.218	165.026	126.774	124.087	131.512	6.65057e-27	-0.398392	down
Gm17066	401	325	393	498	346	424	7.04688	5.44464	6.25899	7.91112	6.57808	7.28192	0.0331684	0.218575	up
Gpc5	18	8	13	36	15	24	0.146473	0.0620594	0.0958708	0.264815	0.132052	0.190863	0.00996311	0.963786	up
Gpc6	1156	1266	1238	1484	1291	1286	4.30236	4.49176	4.1757	4.99274	5.19811	4.67754	0.00036922	0.195995	up
Sox21	2169	2037	2346	1745	1462	1731	37.0426	33.1639	36.3102	26.9397	27.0122	28.8912	3.50847e-12	-0.362988	down
LOC105245869	149	91	143	60	52	115	3.50293	2.03948	3.04677	1.27512	1.32257	2.64223	0.00975117	-0.711435	down
Abcc4	459	448	513	342	302	404	3.85549	3.58739	3.9052	2.59686	2.74438	3.31647	3.03056e-05	-0.391559	down
Cldn10	81	79	75	34	37	34	3.6334	3.37823	3.04894	1.37868	1.79556	1.49051	3.91765e-08	-1.11313	down
Dnajc3	4056	4238	4398	4033	3256	3753	50.6906	50.4921	49.8131	45.5631	44.0235	45.839	3.50466e-05	-0.157097	down
Mbnl2	2762	3137	2967	3720	2753	2934	30.069	32.557	29.2734	36.6096	32.4245	31.2165	0.0387034	0.125549	up
B930095G15Rik	883	1029	990	1042	1039	1159	5.52998	6.14344	5.61898	5.89911	7.03961	7.09371	0.00392505	0.209712	up
Slc15a1	9	11	13	18	17	19	0.186925	0.217796	0.244696	0.337951	0.381983	0.385661	0.0384732	0.751588	up
Dock9	554	527	609	486	385	525	3.10204	2.81308	3.0904	2.45997	2.33222	2.87293	0.00589	-0.231829	down
Gm5089	119	93	113	144	141	142	3.03766	2.26312	2.61415	3.32285	3.89387	3.54248	0.00332168	0.440673	up
Zic2	752	813	863	967	824	943	16.4398	16.9435	17.0982	19.11	19.4884	20.1474	6.43215e-05	0.217203	up
Tmtc4	247	302	297	232	228	233	3.74588	4.36614	4.082	3.18054	3.74078	3.45335	0.0245922	-0.238276	down
Nalcn	1094	1159	1286	1021	956	992	9.04756	9.13758	9.63862	7.63302	8.55348	8.01777	0.000367845	-0.204288	down
Itgbl1	153	138	195	110	91	83	3.87355	3.33066	4.47416	2.51748	2.49247	2.05363	4.01216e-06	-0.726751	down
Sepp1	2792	3109	3013	1946	1662	1941	81.7226	86.7523	79.9255	51.4904	52.6294	55.5239	3.29854e-40	-0.638498	down
Fbxo4	322	351	422	277	275	337	6.0609	6.29828	7.19868	4.71322	5.59995	6.19924	0.0246312	-0.248473	down
AW549877	1921	1960	1996	2524	2028	2106	24.5086	23.8386	23.0787	29.1096	27.9917	26.2589	5.86241e-06	0.223111	up
BC037032	52	42	64	67	72	64	0.729743	0.561888	0.813965	0.849958	1.09312	0.877757	0.0478671	0.412851	up
Oxct1	6244	6968	6986	8911	6792	7458	116.314	123.74	117.939	150.055	136.879	135.774	3.98562e-07	0.239397	up
Dab2	1257	1308	1431	1296	1040	1164	16.6802	16.5465	17.2093	15.5463	14.9303	15.0954	0.00258926	-0.146396	down
Egflam	21	21	31	4	4	10	0.191121	0.182198	0.255688	0.0329083	0.039384	0.0889441	1.36517e-06	-1.94897	down
Gdnf	25	20	35	9	17	12	0.333177	0.254097	0.42273	0.108426	0.245106	0.156295	0.00552628	-1.00809	down
Slc1a3	31499	33844	35645	30622	26049	28892	485.763	497.557	498.179	426.891	434.599	435.444	4.54853e-09	-0.192607	down
Nadk2	1545	1793	1632	1392	1155	1361	24.6466	27.2674	23.5944	20.0736	19.9334	21.2185	2.21318e-07	-0.302708	down
Capsl	105	107	125	41	32	47	5.80614	5.64048	6.26423	2.04946	1.91434	2.53994	1.61514e-15	-1.44145	down
Spef2	215	253	243	103	106	120	1.38102	1.54923	1.41458	0.598074	0.73661	0.753304	8.89958e-17	-1.06243	down
Adamts12	56	89	67	20	17	39	0.582663	0.882782	0.631777	0.188112	0.191359	0.396572	8.24675e-07	-1.42993	down
Npr3	126	135	152	218	134	157	0.96422	0.984856	1.05416	1.50806	1.10938	1.17417	0.0205191	0.339863	up
Sub1	1913	2007	1955	2175	1895	2141	36.9734	36.979	34.2437	38.0006	39.6236	40.4407	0.00868426	0.125401	up
Pdzd2	1074	1109	1179	1233	1185	1282	3.80235	3.74294	3.78286	3.94609	4.53875	4.43571	0.00124512	0.187231	up
Basp1	660	707	802	511	427	509	23.0779	23.5671	25.4148	16.1521	16.1529	17.3939	2.29651e-15	-0.537403	down
Myo10	9476	9925	10474	9172	7722	8618	63.9186	63.8214	64.0286	55.9271	56.3511	56.8115	4.14713e-08	-0.18221	down
Ank	6699	6966	6879	6150	5587	6430	124.219	123.138	115.601	103.088	112.079	116.524	0.00855782	-0.130704	down
Fam105a	25	22	25	17	9	15	0.518903	0.435314	0.470269	0.318971	0.202097	0.304274	0.0192428	-0.766501	down
Trio	1623	1755	1848	2001	1684	1860	6.61343	6.8174	6.82448	7.37074	7.4237	7.40711	0.00246994	0.131308	up
Dnah5	383	333	378	233	257	262	1.56834	1.29993	1.40279	0.862489	1.13853	1.0485	1.29053e-05	-0.490226	down
Ctnnd2	3219	3356	3505	3549	3246	3578	33.2474	33.044	32.8083	33.1359	36.2707	36.1164	0.0447433	0.0893287	up
Cmbl	49	52	48	22	14	19	1.40074	1.41709	1.24355	0.568514	0.432973	0.530815	6.70908e-08	-1.38986	down
Sema5a	382	422	483	797	714	725	2.21764	2.33546	2.54117	4.18255	4.48431	4.11332	4.0148e-33	0.845192	up
Sdc2	5731	6059	6102	7028	5643	6219	112.203	113.086	108.27	124.384	119.524	118.993	0.00162275	0.121421	up
Cpq	1291	1291	1372	987	758	875	41.5986	39.6563	40.0651	28.7492	26.4236	27.5542	1.52243e-25	-0.550664	down
Tspyl5	125	131	176	123	90	90	2.02242	2.02053	2.58067	1.79896	1.57534	1.42308	0.00372084	-0.465255	down
Matn2	378	393	389	196	154	185	6.80305	6.74276	6.34484	3.18878	2.99849	3.25395	7.11953e-31	-1.07229	down
Rida	1178	1172	1183	881	893	910	76.8697	72.9074	69.9607	51.9688	63.0423	58.0335	3.56652e-07	-0.347235	down
Pop1	340	334	344	422	309	384	4.85972	4.55106	4.45605	5.45256	4.77816	5.36403	0.0470915	0.172927	up
Cox6c	1858	2162	2108	2602	1915	2168	239.593	265.777	246.353	303.314	267.158	273.222	0.00346692	0.166787	up
Rgs22	18	19	19	9	10	6	0.14176	0.142649	0.13561	0.0640736	0.0852022	0.0461805	0.0061145	-1.10489	down
Zfp706	2582	2678	2847	2789	2177	2447	37.9162	37.4898	37.8892	37.0232	34.5858	35.1181	0.0433082	-0.0858601	down
Ncald	1419	1477	1562	1884	1394	1644	17.1174	16.9852	17.0764	20.5444	18.1924	19.3814	0.000374063	0.184549	up
Ubr5	6496	6662	6990	6239	5337	5881	42.1013	41.1611	41.0569	36.5528	37.4211	37.2501	5.41406e-06	-0.161241	down
Baalc	1585	1749	1732	1506	1351	1461	25.9092	27.2551	25.6586	22.2539	23.8919	23.3401	0.000181415	-0.183597	down
Fzd6	726	745	881	972	786	868	9.30826	9.10588	10.2369	11.2656	10.9025	10.8762	0.00067769	0.204686	up
Cthrc1	212	204	243	183	139	158	11.0272	10.1157	11.455	8.60473	7.82196	8.03183	0.00021375	-0.412715	down
Emc2	952	935	1079	1196	914	1017	49.598	46.4379	50.9458	56.3267	51.5162	51.7816	0.0429392	0.119656	up
Aard	650	729	708	539	360	460	31.2766	33.4401	30.8745	23.4451	18.7404	21.6318	3.38921e-13	-0.579065	down
Med30	278	240	241	259	162	195	20.7025	17.0382	16.265	17.4355	13.0516	14.1919	0.042194	-0.267318	down
Ext1	1987	2041	2145	2062	1524	1879	37.2063	36.433	36.4003	34.9031	30.8727	34.3853	0.00776386	-0.134573	down
Mal2	157	150	161	244	165	220	3.66972	3.3424	3.41051	5.1556	4.17242	5.02555	0.000151781	0.466147	up
Nov	152	190	187	133	107	117	4.16702	4.96557	4.64604	3.29602	3.17348	3.13469	5.24413e-05	-0.521218	down
Enpp2	120	134	138	66	79	94	1.41545	1.50678	1.4752	0.703741	1.00812	1.0836	0.000108237	-0.660983	down
Deptor	32	39	42	69	64	64	0.239291	0.27802	0.284633	0.466426	0.517759	0.467719	3.15174e-05	0.847618	up
Has2	29	35	28	4	3	1	0.44322	0.509944	0.387827	0.0552634	0.0496036	0.0149365	1.65965e-14	-3.421	down
Fbxo32	807	923	955	848	734	804	7.54677	8.22854	8.09376	7.16869	7.42599	7.34803	0.0326272	-0.123574	down
Sqle	4166	4496	4582	4306	3524	3946	98.3329	101.167	98.0154	91.8777	89.9883	91.0258	0.000858951	-0.124997	down
Trib1	447	473	495	576	519	581	7.20162	7.2647	7.22749	8.38883	9.04609	9.14801	2.17672e-05	0.290801	up
Fam84b	1247	1373	1430	1101	935	1043	13.2989	13.959	13.8212	10.6144	10.7878	10.8708	1.12012e-12	-0.349408	down
9930014A18Rik	140	131	151	67	72	73	1.77014	1.57901	1.73028	0.765791	0.984878	0.902048	1.09699e-09	-0.943522	down
Adcy8	346	348	380	530	427	435	4.45377	4.27037	4.43297	6.16715	5.94635	5.47229	9.10676e-08	0.418568	up
Phf20l1	1226	1367	1324	1650	1360	1452	6.24338	6.63638	6.1105	7.59573	7.49271	7.22643	4.75073e-06	0.232477	up
Ndrg1	2464	2523	2735	3618	3355	3549	55.3018	53.9821	55.6308	73.4046	81.4633	77.8453	1.13644e-26	0.495346	up
St3gal1	256	354	327	389	372	386	2.68993	3.54599	3.11392	3.69493	4.22877	3.96383	0.00087453	0.342269	up
Khdrbs3	1083	1136	1088	991	853	921	27.6561	27.6551	25.1797	22.8767	23.5658	22.9853	0.000149254	-0.213581	down
Fam135b	72	68	70	40	27	34	0.259972	0.234065	0.229061	0.13056	0.10547	0.119978	8.2246e-07	-1.01143	down
Col22a1	199	224	284	135	136	147	2.00555	2.1521	2.59393	1.2299	1.48283	1.44786	1.91739e-07	-0.704623	down
Peg13	539	567	630	440	370	446	7.40545	7.42641	7.84445	5.46476	5.49965	5.9886	3.60229e-09	-0.420843	down
Dennd3	98	135	124	105	88	76	1.17129	1.53817	1.34313	1.13444	1.13786	0.887724	0.0312395	-0.360995	down
Adgrb1	1555	1643	1822	1370	1313	1441	14.3842	14.4886	15.2743	11.456	13.1398	13.0271	5.00019e-05	-0.233342	down
Lynx1	1414	1470	1555	1435	1165	1380	23.2075	23.0001	23.1297	21.2906	20.686	22.1353	0.0178688	-0.11296	down
Ly6e	147	125	161	103	96	104	4.14379	3.3591	4.11306	2.62466	2.92767	2.86511	0.00133483	-0.467371	down
Ly6h	85	72	85	98	91	126	3.48285	2.81243	3.15641	3.62993	4.03392	5.04561	0.0168331	0.425972	up
2810039B14Rik	38	40	27	20	15	24	1.60155	1.60713	1.03129	0.761981	0.683943	0.988546	0.00794288	-0.788334	down
Fam83h	187	178	210	268	225	311	1.74197	1.58072	1.77288	2.25679	2.26753	2.83131	8.08452e-06	0.528774	up
Scrib	1139	1171	1246	1136	930	1111	13.0898	12.8292	12.9774	11.8017	11.5628	12.4782	0.0211065	-0.117913	down
Puf60	2325	2493	2640	2423	2024	2332	72.3986	74.0054	74.5025	68.2051	68.1849	70.9681	0.0285267	-0.0920759	down
Plec	4541	4700	5009	3895	3510	3852	16.8166	16.5927	16.8111	13.0392	14.0625	13.9412	1.07651e-12	-0.292388	down
Oplah	1480	1689	1780	1079	1067	1111	21.7237	23.6339	23.6784	14.3169	16.9437	15.9373	1.57206e-18	-0.551862	down
Slc52a2	271	253	270	232	198	239	2.05277	1.82694	1.8535	1.5886	1.62258	1.76928	0.0456306	-0.202519	down
Cyhr1	1903	2033	2062	2221	1957	2133	8.91672	9.08108	8.75617	9.40743	9.92037	9.76753	0.00611217	0.119796	up
1110038F14Rik	317	297	316	466	360	387	14.6554	13.0897	13.2399	19.4752	18.0058	17.4855	6.85599e-07	0.425744	up
Apol9a	31	23	28	70	47	74	1.03594	0.732711	0.847985	2.11459	1.69918	2.41674	1.59141e-07	1.25545	up
Apol9b	18	19	14	60	33	44	0.590558	0.594261	0.416272	1.7795	1.17132	1.41082	3.472e-07	1.45344	up
Foxred2	346	321	391	401	371	380	3.20517	2.83474	3.28254	3.35796	3.71808	3.44022	0.0472349	0.17061	up
Ift27	323	351	387	471	371	404	20.6615	21.4042	22.4351	27.2355	25.6746	25.2562	0.000452246	0.276711	up
Tst	2244	2486	2574	2258	1859	2019	132.803	140.256	138.056	120.8	119.024	116.775	2.03406e-06	-0.205935	down
Cdc42ep1	2066	2187	2376	2058	1741	2054	52.7171	53.199	54.9448	47.4704	48.0607	51.2211	0.00366897	-0.133415	down
Sh3bp1	282	319	418	315	253	257	7.2729	7.84301	9.76999	7.34388	7.0591	6.47768	0.0263508	-0.255499	down
Gm30368	2471	1512	2793	1043	1156	1635	24.2769	14.1614	24.8686	9.26321	12.2871	15.6988	3.94348e-05	-0.765756	down
Lgals1	6720	6859	7662	5699	4301	4957	544.849	530.153	563	417.697	377.265	392.783	9.92159e-25	-0.463765	down
Triobp	1292	1292	1376	1471	1284	1404	9.83025	9.37127	9.48812	10.1175	10.5691	10.4399	0.0155375	0.116584	up
Gm10865	60	32	94	28	29	49	5.46598	2.77907	7.76075	2.30585	2.85815	4.36255	0.0329187	-0.750618	down
1700088E04Rik	386	419	412	293	277	338	18.3422	18.9807	17.7427	12.586	14.2401	15.6967	4.9437e-05	-0.375313	down
Pick1	445	463	514	548	501	559	12.7773	12.6735	13.3753	14.2238	15.5628	15.6863	0.00158716	0.224792	up
Lgals1-ps2	8	12	8	18	18	20	0.127338	0.182089	0.115403	0.258999	0.309965	0.311119	0.00553244	1.03695	up
Pla2g6	568	511	589	478	462	499	7.95555	6.82301	7.47647	6.0521	7.00058	6.83046	0.0431784	-0.165093	down
Tmem184b	1562	1615	1724	1886	1590	1752	13.2786	13.0881	13.2822	14.4934	14.6231	14.5557	0.0013236	0.138653	up
Kdelr3	270	267	267	222	191	174	12.3854	11.6759	11.0999	9.20569	9.47875	7.80053	0.000155904	-0.409003	down
Ddx17	10792	11265	11861	12367	10624	11763	79.4192	79.0293	79.105	82.2705	84.5828	84.5998	0.0155992	0.0813396	up
Cby1	924	980	990	998	710	853	50.2796	50.837	48.8219	49.0916	41.7974	45.3625	0.029	-0.135607	down
Gm30877	104	61	122	44	65	78	13.8232	7.7293	14.6959	5.28671	9.34675	10.1321	0.0482233	-0.554865	down
Sun2	1118	1227	1324	1468	1208	1385	17.9942	18.8265	19.3125	21.3586	21.0343	21.7856	0.000112809	0.192171	up
Gm16576	17	29	36	49	41	33	0.204047	0.331828	0.3916	0.531659	0.532397	0.3871	0.0208388	0.633401	up
Cbx6	3565	3522	3765	4126	3631	3933	42.4365	39.9671	40.6166	44.3982	46.7602	45.7542	0.000198371	0.153559	up
Cbx7	368	375	374	474	420	455	4.53449	4.405	4.17649	5.27977	5.59887	5.47923	2.38528e-05	0.317726	up
Rpl3	4819	5069	5366	7317	6237	6848	202.839	203.399	204.693	278.409	284.014	281.699	1.96719e-40	0.465645	up
Mgat3	1256	1375	1562	1230	1111	1193	7.27716	7.59467	8.20187	6.44219	6.96397	6.75523	0.000590812	-0.197321	down
Mief1	641	641	633	585	519	579	7.61765	7.26197	6.81751	6.28456	6.67269	6.72464	0.0369848	-0.141174	down
Atf4	1508	1515	1590	2021	1537	1673	56.5722	54.1811	54.0578	68.5368	62.3801	61.3374	1.96592e-05	0.223137	up
Slc25a17	1110	1119	1107	1446	1146	1251	43.1901	41.5073	39.0362	50.8611	48.241	47.5714	6.09215e-06	0.246567	up
Ep300	1416	1524	1518	1668	1397	1653	10.462	10.7342	10.1644	11.1405	11.1665	11.9358	0.00985397	0.12655	up
Chadl	46	58	68	90	73	86	0.796714	0.957649	1.06737	1.40911	1.36785	1.4557	0.00122681	0.579526	up
Tef	2041	2118	2079	2424	2160	2240	24.9831	24.7151	23.063	26.822	28.604	26.7965	0.000257867	0.17552	up
Aco2	3935	3765	4214	5257	4328	4840	92.2094	84.1064	89.492	111.359	109.721	110.842	2.39628e-14	0.320153	up
Polr3h	1884	1957	2160	1444	1329	1422	42.7578	42.3408	44.427	29.625	32.631	31.54	9.75422e-22	-0.468094	down
Csdc2	2404	2420	2727	1839	1763	2057	62.6227	60.0961	64.3786	43.3047	49.6844	52.3672	2.09515e-09	-0.365864	down
Pmm1	1695	1690	1916	2074	1802	2075	79.6109	75.6699	81.5563	88.0578	91.5647	95.2464	9.18921e-06	0.213616	up
Xrcc6	433	430	532	530	518	484	4.53726	4.29544	5.05216	5.0204	5.87227	4.95654	0.0315977	0.186583	up
Shisa8	92	108	85	58	49	65	3.30787	3.70184	2.76974	1.88514	1.90602	2.28403	0.000249908	-0.684217	down
1500009C09Rik	1530	1464	1602	1179	1096	1113	52.122	47.5449	49.4597	36.3078	40.3934	37.0555	3.11681e-12	-0.392494	down
Sept3	3220	3485	3668	2232	2120	2283	40.9929	42.295	42.3196	25.6864	29.1984	28.4044	8.08423e-33	-0.59472	down
Cyp2d22	308	337	373	166	135	149	7.20699	7.51738	7.90991	3.5113	3.41749	3.40735	1.12461e-29	-1.13115	down
Arfgap3	381	404	466	361	308	340	9.0789	9.17748	10.0636	7.77628	7.94017	7.91799	0.00104683	-0.263375	down
Scube1	96	106	102	2	2	6	0.759186	0.799128	0.731032	0.0142976	0.0171111	0.046372	8.7153e-54	-4.83064	down
Sult4a1	46	37	46	88	55	71	1.18778	0.910777	1.07645	2.05407	1.53642	1.79169	0.000226252	0.767378	up
Parvb	96	97	107	42	46	51	1.54512	1.48832	1.56075	0.611079	0.800977	0.802212	3.70015e-09	-1.0596	down
1810041L15Rik	485	398	508	568	474	487	4.15953	3.25401	3.94844	4.40359	4.39796	4.08187	0.0417938	0.181146	up
Prr5	254	271	312	214	161	261	3.32496	3.38186	3.70141	2.53235	2.28008	3.33903	0.0067485	-0.351868	down
Wnt7b	237	209	231	95	88	121	3.48188	2.92715	3.07565	1.26167	1.39868	1.73732	4.84686e-15	-1.10909	down
Cdpf1	119	124	130	127	147	174	5.49373	5.45727	5.43905	5.30005	7.34189	7.85049	0.0461271	0.316862	up
Ttc38	232	266	259	181	160	194	3.82128	4.17673	3.86616	2.69498	2.85109	3.12284	2.47963e-05	-0.45437	down
Gtse1	297	284	339	500	328	410	6.88748	6.2785	7.12464	10.4817	8.22903	9.29213	2.94886e-06	0.467402	up
Trmu	152	143	150	169	163	228	4.31096	3.86634	3.8555	4.33285	5.00136	6.31965	0.0117588	0.378248	up
Celsr1	1011	1093	1117	1201	1145	1234	5.5986	5.77008	5.60584	6.01212	6.85969	6.67838	0.000501878	0.201237	up
Gramd4	822	841	870	924	912	883	6.2778	6.12301	6.02163	6.37916	7.5353	6.59058	0.0213282	0.15161	up
Tbc1d22a	554	536	567	617	564	662	10.1451	9.35721	9.41002	10.2138	11.1737	11.8477	0.00595086	0.199761	up
Zbed4	52	52	56	95	69	81	0.617064	0.588253	0.602247	1.01908	0.885822	0.939376	0.000219714	0.656358	up
Pim3	265	267	329	431	310	359	7.10569	6.82504	7.99495	10.4471	8.99276	9.40768	3.63138e-05	0.396435	up
Ttll8	58	75	86	139	125	124	0.50538	0.622996	0.679122	1.09487	1.17834	1.05594	2.79902e-08	0.873164	up
Mlc1	15446	15424	16694	20177	18245	20547	342.755	326.286	335.728	404.744	438.008	445.598	2.03409e-16	0.358003	up
Selo	401	403	435	449	409	496	11.0212	10.559	10.8351	11.1555	12.1613	13.3227	0.0324475	0.174823	up
LOC108168256	21	25	26	35	34	43	0.536057	0.608367	0.601485	0.807637	0.938948	1.07272	0.0101131	0.682493	up
Mapk11	64	70	65	50	44	44	1.69854	1.77103	1.56339	1.19956	1.26334	1.14124	0.0122791	-0.48185	down
Dennd6b	83	96	90	107	107	116	1.16756	1.28738	1.14737	1.36063	1.62838	1.59473	0.0246237	0.342595	up
Mapk8ip2	398	346	416	435	406	431	7.29456	6.04541	6.90985	7.20712	8.05031	7.72006	0.0390947	0.18024	up
Arsa	969	1083	1155	952	820	932	18.0041	19.1827	19.4486	15.9897	16.4828	16.9235	0.000298772	-0.199285	down
Rabl2	176	160	195	215	186	226	6.69553	5.80264	6.72305	7.39379	7.65518	8.40249	0.012309	0.285556	up
Cpne8	569	619	651	770	635	634	7.15391	7.41917	7.41774	8.75141	8.63725	7.79019	0.00322344	0.194327	up
Slc2a13	270	287	280	365	279	300	2.67742	2.71311	2.51634	3.27191	2.99314	2.90738	0.0193784	0.216375	up
Cntn1	647	687	748	798	648	747	3.78826	3.83465	3.96914	4.22371	4.10469	4.27448	0.0385685	0.120086	up
Gxylt1	596	568	683	591	501	504	5.61404	5.10048	5.83055	5.03238	5.10549	4.63968	0.0242262	-0.164421	down
Zcrb1	504	529	614	646	541	600	36.2427	36.2643	40.0145	41.9932	42.088	42.1666	0.0137457	0.164022	up
Adamts20	49	34	47	28	21	15	0.259261	0.171496	0.225371	0.133923	0.120207	0.077564	0.000535164	-0.976046	down
Twf1	2727	2863	3098	2924	2276	2604	58.3189	58.3686	60.0433	56.5272	52.6583	54.4243	0.00932562	-0.111193	down
Tmem117	157	155	182	97	83	81	3.6618	3.44636	3.84704	2.04514	2.09433	1.84632	1.87873e-10	-0.873338	down
Nell2	294	292	359	268	229	277	4.45658	4.21959	4.93183	3.67236	3.75544	4.10357	0.0136057	-0.240934	down
Dbx2	38	50	51	25	28	24	1.08533	1.36139	1.32011	0.645469	0.865183	0.669913	0.00147927	-0.798832	down
Ano6	2431	2632	2715	2369	2119	2248	23.7867	24.5509	24.0756	20.9541	22.4311	21.4967	0.00024396	-0.160075	down
Gm32457	36	36	38	58	53	40	3.43392	3.27359	3.28496	5.00117	5.46933	3.72885	0.0311258	0.502396	up
Slc38a2	2969	3089	3165	2786	2148	2502	41.379	41.0414	39.9764	35.1	32.3873	34.0789	7.33664e-10	-0.268523	down
Slc38a4	24	26	26	7	10	5	0.355819	0.367473	0.349342	0.0938151	0.160394	0.0724463	6.44721e-06	-1.72266	down
Hdac7	817	849	900	913	874	941	7.13422	7.0675	7.1224	7.20695	8.2567	8.03049	0.0240565	0.136858	up
Senp1	575	611	587	600	429	494	4.8849	4.94837	4.51944	4.60781	3.9429	4.10149	0.0175276	-0.178644	down
Pfkm	6066	6185	6428	5795	5138	5717	109.446	106.383	105.107	94.5164	100.291	100.808	0.00292819	-0.119374	down
Ccnt1	224	217	265	288	250	261	5.27571	4.87221	5.65637	6.13171	6.37005	6.0076	0.0218186	0.225176	up
Adcy6	1175	1233	1323	1393	1195	1339	9.97043	9.97407	10.1741	10.6852	10.9702	11.1041	0.012199	0.119925	up
Ccdc65	155	130	176	103	106	104	5.34774	4.27578	5.50314	3.21242	3.95654	3.50671	0.000880959	-0.507982	down
Tuba1a	22143	23433	23192	21423	18525	19725	902.74	910.726	856.888	789.52	817.062	785.907	3.30209e-05	-0.159124	down
Faim2	83	86	102	15	24	16	1.0929	1.07953	1.2172	0.178546	0.341888	0.205897	1.96735e-21	-2.24089	down
Gpd1	393	440	404	562	429	400	9.14972	9.76566	8.52425	11.8279	10.8055	9.10129	0.0320012	0.210786	up
Cers5	894	854	960	1064	834	966	28.8495	26.2719	28.0757	31.0383	29.1164	30.4653	0.0291194	0.124301	up
Dip2b	2175	2297	2421	2471	2254	2536	15.2945	15.3983	15.4288	15.7075	17.1475	17.4283	0.00929298	0.123079	up
Mettl7a1	1049	1084	1127	1228	1175	1220	26.0395	25.6519	25.3536	27.5557	31.5548	29.5968	0.00041889	0.200879	up
Pou6f1	1437	1394	1662	1657	1491	1663	15.3961	14.238	16.1378	16.0484	17.2823	17.413	0.00792667	0.146991	up
Dazap2	4984	5467	5434	5033	4347	4767	154.309	161.36	152.472	140.863	145.604	144.24	0.00213132	-0.121064	down
Fignl2	119	109	133	152	130	167	1.41888	1.23896	1.43717	1.63832	1.67692	1.94599	0.00902317	0.360202	up
Acvrl1	22	17	24	5	9	3	0.376712	0.277504	0.372441	0.077395	0.166725	0.0502037	2.76204e-05	-1.81622	down
Grasp	24	42	49	36	16	20	0.579349	0.966522	1.07197	0.785575	0.417849	0.471831	0.0455461	-0.632895	down
Nr4a1	110	127	126	99	85	92	1.40756	1.54921	1.46118	1.14516	1.17669	1.15051	0.0141223	-0.349034	down
Krt8	0	1	0	85	82	62	0	0.0342573	0	2.76118	3.18789	2.1774	1.65777e-45	7.42557	up
Krt18	7	12	4	76	72	95	0.324315	0.530009	0.167953	3.18301	3.60887	4.3015	2.62873e-30	3.42612	up
Igfbp6	44	41	60	6	1	3	2.2141	1.9668	2.73624	0.27293	0.0544395	0.147534	5.3585e-22	-3.76522	down
Rarg	529	515	619	670	553	605	9.62482	8.9326	10.2067	11.0197	10.8851	10.7577	0.00731285	0.182187	up
Espl1	119	128	166	177	137	170	1.10016	1.12811	1.39083	1.47923	1.37024	1.53597	0.0415244	0.274907	up
Cbx5	6573	6847	7469	6689	5721	6364	46.8716	46.5457	48.269	43.1185	44.1356	44.351	0.00314463	-0.107335	down
Copz1	1900	1928	2009	2017	1589	1682	62.1794	60.1497	59.5843	59.6699	56.2584	53.7956	0.0406631	-0.0995662	down
Itga5	529	524	553	372	306	403	7.67617	7.2486	7.27233	4.87964	4.80376	5.71507	7.54483e-11	-0.526806	down
Pde1b	682	725	746	555	506	518	11.8597	12.0187	11.7567	8.72443	9.51938	8.80329	2.46556e-10	-0.40062	down
Glycam1	293	323	344	379	362	360	28.4078	29.8543	30.2265	33.2174	37.9708	34.1115	0.00409968	0.246228	up
Slx4	339	383	409	464	382	398	2.43209	2.61946	2.65927	3.00922	2.96493	2.79056	0.0197937	0.183158	up
Adcy9	326	308	351	387	332	374	2.64614	2.38331	2.58203	2.83964	2.91544	2.96684	0.0170216	0.195547	up
Abat	3565	3950	4355	4386	3795	4164	49.8784	52.6846	55.2205	55.4725	57.4428	56.9366	0.0184081	0.105033	up
Emp2	2227	2401	2601	2130	1680	1807	41.9912	43.1583	44.4465	36.3056	34.2703	33.2984	1.21034e-11	-0.319384	down
Tvp23a	630	722	852	630	589	647	9.24099	10.096	11.326	8.35362	9.34682	9.27491	0.0185213	-0.188558	down
Shisa9	872	888	1008	1203	1014	1090	5.78032	5.61154	6.05558	7.20871	7.27184	7.06138	1.09359e-08	0.302692	up
Ercc4	499	540	564	628	518	581	4.59883	4.74433	4.7107	5.23194	5.16473	5.233	0.0160751	0.152674	up
Ifitm7	240	142	261	118	144	162	11.687	6.59196	11.5184	5.19434	7.58622	7.70965	0.0096121	-0.543259	down
2900011O08Rik	2211	2142	2407	1994	1951	1997	24.2578	22.4035	23.933	19.7762	23.1574	21.4125	0.0179955	-0.135631	down
Nde1	1692	1821	1875	1677	1398	1603	43.7243	44.8607	43.912	39.1753	39.0841	40.484	0.00033728	-0.158651	down
Fopnl	667	715	719	886	638	760	19.8184	20.2527	19.3611	23.7976	20.5085	22.0691	0.0150564	0.161775	up
Abcc1	624	750	690	759	737	788	5.55129	6.36069	5.56311	6.1039	7.09329	6.85115	0.00888963	0.195419	up
Efcab1	22	19	26	9	6	12	0.296424	0.244049	0.317485	0.10962	0.0874606	0.158015	0.000618473	-1.25527	down
Mzt2	351	409	366	352	268	317	21.6415	24.0402	20.4513	19.6191	17.8767	19.1015	0.0132815	-0.222426	down
Cebpd	1893	1950	1953	2576	2068	2273	54.3299	53.3527	50.7984	66.8329	64.211	63.7551	4.02155e-11	0.29812	up
Pkp2	438	487	417	381	315	339	9.82704	10.4162	8.47899	7.72733	7.64592	7.4332	0.000217852	-0.3317	down
Fgd4	944	1101	1086	1231	1050	1069	6.14457	6.83188	6.40632	7.24325	7.39399	6.80024	0.0128134	0.143895	up
Spag6l	140	123	114	43	41	54	3.47524	2.91069	2.56461	0.964899	1.10106	1.31002	2.8841e-13	-1.40479	down
Top3b	682	657	753	789	632	823	10.9932	10.0957	11	11.4967	11.0211	12.9648	0.040899	0.145283	up
Aifm3	67	50	43	41	22	32	1.06515	0.757774	0.619533	0.589219	0.378381	0.49718	0.00723873	-0.719968	down
Lrrc74b	54	78	51	49	42	33	0.885613	1.21949	0.758018	0.726444	0.745195	0.528922	0.0353558	-0.516391	down
Smpd4	661	674	723	797	617	763	5.92188	5.75641	5.87024	6.45465	5.98017	6.68052	0.0462601	0.124633	up
Ccdc74a	256	246	235	184	178	183	11.2271	10.2848	9.34019	7.29462	8.44537	7.84345	0.000639692	-0.389366	down
Scarf2	256	238	245	165	179	164	4.96113	4.39695	4.30295	2.89055	3.75288	3.10608	6.46055e-05	-0.491437	down
Car15	17	30	21	34	31	38	0.75319	1.2671	0.843207	1.36173	1.48589	1.64538	0.0263528	0.643084	up
Comt	1203	1266	1215	1256	962	1034	32.5125	32.6176	29.7592	30.6854	28.1275	27.3107	0.019595	-0.138477	down
Ufd1l	746	752	786	942	741	799	23.0858	22.1849	22.0438	26.3519	24.8081	24.1646	0.00594585	0.163365	up
Klhl24	3447	3645	3685	4252	3575	3840	27.0648	27.2832	26.2217	30.1796	30.3676	29.4661	4.27576e-05	0.159401	up
Abcc5	2432	2568	2783	3095	2749	2974	14.4324	14.528	14.9675	16.6033	17.6491	17.2482	7.52795e-08	0.227892	up
Ece2	459	469	516	367	305	381	3.96644	3.86362	4.04108	2.86689	2.8514	3.21766	1.21093e-07	-0.410105	down
Fam131a	618	643	738	835	646	765	11.7072	11.612	12.6701	14.299	13.2393	14.1629	0.000760007	0.212538	up
Chrd	88	90	86	115	88	125	1.59395	1.55406	1.41172	1.88298	1.72443	2.21274	0.0279081	0.355044	up
Ephb3	517	524	588	644	546	572	8.08051	7.80752	8.32885	9.09893	9.23234	8.7372	0.0144035	0.159057	up
2510009E07Rik	1676	1805	1849	2154	1741	1874	21.0516	21.6133	21.0478	24.4575	23.6581	23.0042	0.000432175	0.158527	up
Igf2bp2	240	236	274	153	121	123	3.99259	3.74273	4.13098	2.30086	2.17771	1.99975	1.19727e-14	-0.872189	down
Etv5	5148	5305	5812	6799	5382	5990	63.4215	62.3042	64.8908	75.7181	71.7319	72.1195	1.95207e-07	0.203673	up
Dgkg	304	329	357	172	150	173	3.2125	3.31436	3.41899	1.64306	1.71487	1.78667	2.10666e-22	-0.953091	down
Ahsg	0	0	1	63	67	73	0	0	0.0388267	2.43987	3.10539	3.05648	1.1333e-43	7.25328	up
Eif4a2	6218	6348	6590	7756	5796	6627	120.79	117.558	116.018	136.199	121.809	125.813	0.0120554	0.115197	up
St6gal1	734	667	782	633	536	579	8.63427	7.47979	8.33673	6.73116	6.82127	6.65635	4.58877e-05	-0.275357	down
Rtp4	181	219	216	262	205	290	5.32918	6.14695	5.76362	6.97332	6.5299	8.34464	0.00406826	0.341521	up
Morf4l1-ps1	573	569	646	575	447	507	7.2042	6.81988	7.36076	6.53514	6.08008	6.22969	0.0068085	-0.181473	down
Gmnc	442	459	544	251	244	255	6.03694	5.97641	6.73368	3.09902	3.60541	3.40378	2.65285e-23	-0.89631	down
Ccdc50	1541	1686	1840	2131	1838	1863	12.7346	13.2823	13.7803	15.9192	16.4323	15.0461	4.88831e-07	0.250419	up
Atp13a4	44	70	58	32	21	34	0.447331	0.678434	0.534396	0.294091	0.230975	0.337818	0.000164152	-0.936956	down
Hes1	221	220	233	190	143	157	8.28596	7.86333	7.91709	6.43962	5.80039	5.75278	0.000116765	-0.416396	down
Atp13a3	2608	2639	2858	3634	2646	2826	20.3639	19.6438	20.2243	25.6504	22.3518	21.5651	0.000379753	0.208116	up
Tmem44	1875	1979	2177	2728	2227	2461	14.0032	14.0898	14.7348	18.4174	17.9936	17.9625	9.71308e-16	0.343591	up
Ppp1r2	1157	1212	1286	1220	1010	1084	18.4208	18.3955	18.5556	17.5587	17.3967	16.8668	0.0483131	-0.0961203	down
Apod	118	159	139	10	1	7	3.69037	4.74044	3.93969	0.282712	0.0338344	0.213951	8.48212e-57	-4.46118	down
Bdh1	846	830	842	679	534	661	16.4639	15.3983	14.8502	11.945	11.2428	12.5716	3.10313e-09	-0.383567	down
Gm15743	99	85	126	49	51	62	2.19686	1.79813	2.53395	0.982924	1.22436	1.34458	8.3073e-06	-0.883455	down
Pigx	305	323	310	307	225	258	19.983	20.1743	18.407	18.1826	15.9483	16.5199	0.0273566	-0.205707	down
Rnf168	658	674	681	656	521	592	9.55233	9.32775	8.95963	8.60882	8.18261	8.3991	0.0206699	-0.142681	down
Tfrc	474	440	472	482	322	381	5.94222	5.25843	5.36255	5.46227	4.36713	4.66791	0.0396972	-0.187908	down
Tnk2	1529	1686	1809	1432	1301	1511	15.0357	15.8055	16.1218	12.7296	13.8409	14.5214	0.000445118	-0.194731	down
Rubcn	2153	2354	2372	2688	2130	2444	20.5609	21.4308	20.5292	23.2051	22.0064	22.8101	0.00517597	0.121762	up
Iqcg	1112	1197	1145	919	819	910	14.8136	15.2014	13.8236	11.067	11.8035	11.8475	4.1944e-09	-0.337646	down
Slc12a8	114	105	117	73	62	69	1.90577	1.67335	1.7726	1.10317	1.12131	1.12731	1.5573e-05	-0.674105	down
Heg1	9081	9229	10148	8442	7150	7957	62.4491	60.5036	63.2459	52.4801	53.1948	53.4773	1.80487e-10	-0.227113	down
Itgb5	6226	6393	6949	6132	5154	6264	123.046	120.447	124.463	109.551	110.198	120.987	0.0127722	-0.111481	down
Kalrn	183	144	170	209	192	179	0.376118	0.282143	0.316652	0.388308	0.426919	0.359546	0.0437671	0.268316	up
Adcy5	91	90	127	146	110	134	1.16651	1.09982	1.4754	1.69182	1.52549	1.67872	0.0128829	0.385865	up
Sema5b	1569	1560	1720	1683	1645	1746	19.8189	18.7851	19.6899	19.2175	22.4798	21.554	0.0427709	0.115561	up
Parp14	530	542	609	700	581	672	3.3218	3.2384	3.45919	3.966	3.93953	4.11619	3.02745e-05	0.261827	up
Parp9	569	633	593	791	643	769	9.40785	9.97736	8.88571	11.8225	11.5016	12.426	2.23312e-07	0.339292	up
Gm15564	28	17	12	71	37	37	0.633913	0.366906	0.246214	1.45307	0.906242	0.818656	7.08087e-05	1.36181	up
Maats1	244	261	302	171	175	188	5.2808	5.38498	5.92347	3.34551	4.09749	3.97645	1.29662e-06	-0.545009	down
Adprh	1438	1464	1414	1326	1104	1335	58.9216	57.1861	52.5079	49.1151	48.939	53.4594	0.00747003	-0.153896	down
Cd80	43	44	39	16	5	5	0.798027	0.778459	0.655954	0.268427	0.10039	0.0906874	3.7881e-11	-2.22584	down
Igsf11	3254	3296	3620	2816	2762	2895	56.3288	54.3918	56.7912	44.0658	51.7258	48.9766	9.7879e-05	-0.21222	down
Lsamp	452	505	493	304	306	329	2.75701	2.93647	2.72525	1.67621	2.01926	1.96121	2.58679e-11	-0.578043	down
Gap43	226	226	272	224	182	187	11.1901	10.6676	12.2054	10.026	9.74916	9.04887	0.0228448	-0.242009	down
Zdhhc23	556	562	605	500	468	488	4.83558	4.65955	4.76858	3.93098	4.40342	4.14784	0.0049053	-0.195689	down
Gramd1c	263	267	316	231	216	215	3.339	3.23151	3.63586	2.65112	2.96678	2.66764	0.00249888	-0.305355	down
Atp6v1a	3561	3850	3849	4320	3481	3782	52.4828	54.0928	51.4106	57.5553	55.5034	54.4746	0.0403052	0.0844605	up
Usf3	698	775	806	857	750	876	3.49555	3.69994	3.65809	3.87969	4.06342	4.28737	0.00470429	0.170357	up
Cfap44	616	646	605	393	420	432	5.18836	5.18699	4.61811	2.99225	3.8271	3.55599	2.55941e-09	-0.534826	down
Gm41455	41	33	47	11	27	19	1.66628	1.27853	1.73109	0.404122	1.18713	0.754649	0.0015668	-1.01774	down
Boc	1548	1553	1756	1962	1676	1928	22.6757	21.6867	23.3116	25.9803	26.5603	27.6009	2.76004e-07	0.242832	up
Cd200	1103	1124	1179	1084	844	1008	30.0731	29.2147	29.1323	26.717	24.8952	26.859	0.00114926	-0.17089	down
Tagln3	140	133	157	102	92	82	7.80809	7.07135	7.93553	5.14249	5.55105	4.46949	4.3144e-05	-0.592202	down
Plcxd2	101	126	135	170	121	155	0.892893	1.0619	1.08161	1.35857	1.15727	1.33917	0.0148144	0.344509	up
Dzip3	1185	1209	1234	1521	1091	1247	10.6872	10.3946	10.0861	12.4003	10.6449	10.9911	0.0359208	0.128777	up
Myh15	36	34	53	71	37	62	0.33339	0.300167	0.444821	0.594381	0.3707	0.561138	0.0393541	0.504065	up
Bbx	1257	1381	1425	1551	1329	1434	7.81489	8.18492	8.029	8.71677	8.93888	8.71293	0.00496217	0.132642	up
Senp7	471	552	522	663	522	557	3.43534	3.83814	3.45047	4.37137	4.11898	3.97037	0.00290508	0.216958	up
Tmem45a	41	37	44	27	9	15	0.773076	0.665079	0.751883	0.460212	0.183591	0.276412	4.25743e-05	-1.21812	down
Filip1l	54	83	82	38	24	13	0.866122	1.2691	1.19195	0.550967	0.416454	0.203778	1.61265e-07	-1.4977	down
Col8a1	4258	4243	4638	2533	2051	2055	54.0482	51.3431	53.3538	29.0648	28.1651	25.4927	3.12905e-78	-0.940605	down
Dcbld2	1191	1376	1396	1561	1232	1346	11.7119	12.8994	12.4412	13.8763	13.1068	12.9357	0.0469941	0.10718	up
St3gal6	165	168	155	208	186	193	1.51249	1.46809	1.28766	1.72357	1.84456	1.72899	0.00724266	0.311316	up
Crybg3	191	170	162	184	104	117	1.00747	0.85483	0.774411	0.877347	0.593473	0.60313	0.0446504	-0.338839	down
Pros1	2302	2279	2513	2304	1920	2232	43.8902	41.4229	43.4224	39.7101	39.6035	41.5895	0.0396329	-0.0909543	down
Zfp654	405	409	407	492	399	485	3.97962	3.83128	3.62444	4.37027	4.24161	4.65753	0.00468771	0.216054	up
Vgll3	1081	1048	1243	1611	1250	1297	9.36514	8.65533	9.75931	12.6165	11.7157	10.9814	2.86894e-08	0.346057	up
Cadm2	987	975	1047	1240	1030	1090	6.34424	5.97449	6.09914	7.2051	7.16259	6.84725	9.6922e-05	0.203869	up
Robo1	465	428	422	405	345	367	2.84272	2.49436	2.33805	2.23817	2.28176	2.19268	0.0263857	-0.192213	down
Robo2	1154	1249	1315	1183	1023	1047	6.0999	6.2938	6.29944	5.65272	5.85009	5.40867	0.0045575	-0.146253	down
LOC102633149	23	42	16	11	15	14	0.503153	0.8759	0.317213	0.217531	0.355004	0.299314	0.0159374	-0.963058	down
Cxadr	521	552	611	816	621	630	3.35954	3.39324	3.57061	4.75651	4.33215	3.97018	5.28777e-06	0.339229	up
D16Ertd472e	384	416	405	365	327	337	4.0434	4.17583	3.86483	3.47428	3.72507	3.46795	0.0230973	-0.181793	down
Ncam2	117	125	145	80	81	58	1.23058	1.25333	1.38213	0.760622	0.921676	0.596181	8.33945e-06	-0.769435	down
Jam2	7424	8071	8142	8000	6281	7033	92.3379	95.6981	91.7768	89.9474	84.5165	85.489	0.00730108	-0.106475	down
App	15086	15862	17337	17629	15372	16737	158.568	158.94	165.148	167.504	174.8	171.928	0.0124511	0.0906568	up
Adamts1	2194	2383	2629	2878	2236	2495	29.1378	30.1702	31.6425	34.5516	32.1265	32.3831	0.0102763	0.122869	up
Adamts5	419	490	459	685	518	577	3.3536	3.73875	3.32942	4.95614	4.48536	4.51337	2.05279e-08	0.422395	up
Hunk	836	840	863	1085	935	1036	9.28199	8.89094	8.68371	10.8898	11.231	11.2414	3.91381e-09	0.312532	up
1110004E09Rik	703	624	681	578	549	535	39.2078	33.1768	34.421	29.1408	33.1253	29.1607	0.00443996	-0.225976	down
Paxbp1	680	713	695	809	727	828	10.8718	10.8671	10.0701	11.6922	12.5747	12.9375	0.000392635	0.224981	up
4932438H23Rik	208	236	230	187	156	168	1.88639	2.0404	1.89041	1.53309	1.53061	1.48904	0.000885396	-0.354014	down
Olig2	3189	3274	3462	2766	2060	2414	84.8781	83.0717	83.5079	66.5502	59.3169	62.7922	6.72017e-19	-0.41375	down
Olig1	15601	15928	17215	11965	9417	11009	466.111	453.661	466.126	323.151	304.383	321.449	5.13814e-48	-0.546696	down
Ifngr2	505	492	587	539	424	396	15.824	14.6969	16.6695	15.2676	14.3735	12.1269	0.0495396	-0.176288	down
Tmem50b	1242	1231	1355	1457	1378	1368	36.2555	34.2566	35.8469	38.4475	43.5183	39.0271	0.00121811	0.183738	up
Son	5577	6092	6357	6722	5738	6052	25.8294	26.8972	26.6824	28.1429	28.7504	27.393	0.0263113	0.0851022	up
Slc5a3	8154	8597	8821	12363	8737	9824	48.4644	48.7117	47.5149	66.4251	56.1805	57.0648	4.6204e-08	0.312118	up
Mrps6	2710	2761	2973	3452	2640	3047	225.357	218.878	224.056	259.495	237.507	247.629	0.000419655	0.156399	up
Rcan1	1342	1451	1572	1715	1470	1721	34.3784	35.4351	36.496	39.7149	40.74	43.0865	1.33513e-05	0.215263	up
Morc3	481	575	586	671	573	579	6.37366	7.26349	7.03722	8.03753	8.21427	7.49808	0.00565087	0.197727	up
Pigp	665	678	630	824	609	709	24.6761	23.9838	21.1863	27.64	24.448	25.7116	0.0313036	0.158363	up
Ttc3	3987	4190	4489	4874	4006	4450	15.5619	15.5907	15.8791	17.1973	16.9161	16.9748	0.00114141	0.118802	up
Ets2	197	217	210	176	141	182	3.59336	3.77336	3.47147	2.90204	2.78243	3.2444	0.0142997	-0.278206	down
Wrb	917	984	970	948	767	860	22.4366	22.9517	21.5089	20.9677	20.3027	20.5642	0.0354984	-0.112855	down
Pcp4	142	125	130	238	203	222	14.4592	12.1339	11.9966	21.9074	22.3627	22.0921	2.82139e-11	0.783449	up
Bace2	1701	1730	1829	1676	1402	1600	29.5321	28.6332	28.7781	26.3039	26.3335	27.148	0.00499925	-0.124251	down
Tiam2	517	576	603	497	421	425	3.82242	4.0598	4.04041	3.3217	3.36745	3.07089	4.36794e-05	-0.290484	down
Zdhhc14	71	87	101	41	49	58	0.721603	0.842932	0.930295	0.376686	0.538774	0.576097	0.000273601	-0.751717	down
Tmem181b-ps	611	634	708	726	684	766	8.41428	8.32336	8.83626	9.03792	10.1907	10.3094	0.00223781	0.204626	up
Dynlt1c	135	207	67	66	52	66	12.6356	18.47	5.68326	5.58423	5.26547	6.03719	0.000586878	-1.12068	down
Ezr	10394	11154	11749	13187	10947	11987	219.604	224.658	224.967	251.861	250.221	247.512	1.47051e-06	0.162969	up
LOC102640250	19	2	10	25	13	27	0.662578	0.0664886	0.316041	0.788097	0.490453	0.920185	0.0240828	1.08297	up
Rps6ka2	396	436	428	367	325	376	4.33807	4.55325	4.24918	3.63433	3.85173	4.02547	0.015585	-0.192529	down
Fndc1	202	260	227	353	381	394	1.73978	2.13477	1.77186	2.74837	3.55009	3.31641	6.24262e-11	0.763666	up
Qk	18086	19031	19494	18290	14745	16054	118.748	119.118	115.996	108.556	104.737	103.014	6.75276e-06	-0.162321	down
Pacrg	765	709	792	561	520	596	31.5449	27.8707	29.5973	20.9116	23.1975	24.0183	5.8148e-08	-0.387522	down
Acat3	137	66	135	41	43	78	4.46319	2.04976	3.98583	1.20744	1.51553	2.4834	0.00103631	-1.01135	down
Sod2	1174	1285	1286	1365	1217	1411	19.9135	20.7786	19.7687	20.9299	22.3326	23.3902	0.0103364	0.139231	up
Mllt4	2760	2976	3153	3806	3189	3611	17.1773	17.6568	17.784	21.4127	21.4719	21.9634	2.28566e-14	0.300635	up
Thbs2	1281	1431	1428	811	682	752	14.0306	14.9417	14.1748	8.02981	8.08133	8.04959	4.99724e-57	-0.837371	down
9030025P20Rik	45	60	31	20	22	38	0.856716	1.08895	0.534867	0.3442	0.453125	0.707026	0.0292043	-0.719799	down
Rgmb	508	557	585	654	599	643	5.94236	6.21132	6.20169	6.91559	7.5804	7.35078	0.000145396	0.247908	up
Lix1	1294	1418	1329	1305	1050	1184	22.6356	23.6465	21.0689	20.6359	19.8709	20.2412	0.00625738	-0.148226	down
Lnpep	981	1140	1127	1447	1149	1198	12.2815	13.6057	12.7869	16.376	15.5623	14.6578	4.67566e-06	0.268484	up
Zfp677	98	89	72	124	101	105	2.18289	1.88986	1.45344	2.4968	2.43387	2.28571	0.0256877	0.389278	up
Zfp52	181	173	192	169	109	159	1.61889	1.47509	1.55632	1.36641	1.05472	1.38984	0.0322478	-0.281288	down
Zfp943	196	255	238	323	248	239	4.65001	5.76729	5.11722	6.92719	6.36532	5.54145	0.0175368	0.277411	up
Zfp758	144	140	108	191	127	168	2.10984	1.95546	1.43407	2.52974	2.01308	2.4056	0.0347039	0.343536	up
Zfp40	244	266	275	354	285	277	1.25359	1.30281	1.28043	1.64409	1.58409	1.39083	0.00567234	0.267268	up
Tnfrsf12a	1070	1000	1148	1342	1050	1141	71.9205	64.0771	69.9311	81.5414	76.3535	74.9519	0.00235721	0.177866	up
Paqr4	948	1011	1103	941	774	888	23.5775	23.9703	24.8613	21.1561	20.8257	21.5839	0.000356569	-0.188731	down
Srrm2	4896	5149	5345	5698	4959	5332	26.5993	26.6677	26.317	27.9838	29.147	28.3104	0.00569709	0.101564	up
Atp6v0c	1683	1920	1740	2075	1661	1915	94.843	103.147	88.8648	105.705	101.265	105.467	0.0247549	0.123472	up
Ntn3	272	276	256	301	313	354	3.59249	3.47512	3.06426	3.59376	4.47241	4.56938	0.0043668	0.316287	up
Caskin1	475	516	520	631	482	598	4.17422	4.32279	4.14137	5.01264	4.58246	5.13582	0.00150614	0.222573	up
Pkd1	2801	2965	3160	3427	2900	3095	12.6863	12.8021	12.9709	14.0312	14.2099	13.6997	0.00174485	0.124072	up
Syngr3	116	120	132	154	126	160	3.84079	3.78771	3.96091	4.60934	4.51339	5.17738	0.0202777	0.302624	up
Rps2	8179	8528	8991	7907	6873	7658	531.045	527.852	529.052	464.087	482.779	485.93	3.24126e-05	-0.149133	down
Msrb1	702	702	739	675	488	537	51.3925	48.9929	49.0305	44.6707	38.6503	38.4206	3.01676e-05	-0.292701	down
Hagh	373	373	411	540	399	426	15.4495	14.7281	15.4279	20.2188	17.8792	17.2442	0.000679368	0.280925	up
Cramp1l	517	632	636	709	573	672	4.05295	4.72315	4.51853	5.02439	4.85966	5.14847	0.011579	0.176101	up
Gnptg	936	1005	1037	826	751	754	47.1364	48.2481	47.3281	37.6025	40.9158	37.109	7.57846e-08	-0.306281	down
Tekt4	33	22	37	18	7	18	1.26431	0.803518	1.2847	0.623402	0.29014	0.673969	0.00184005	-1.0533	down
Narfl	327	352	355	374	376	405	8.18926	8.40375	8.05721	8.4669	10.1872	9.91241	0.018761	0.208691	up
Haghl	640	707	715	780	649	788	21.3102	22.4419	21.5761	23.4779	23.3788	25.6426	0.0162981	0.149721	up
Fam173a	902	1003	1052	861	815	869	58.5064	62.0199	61.8403	50.4843	57.1906	55.0863	0.00569592	-0.167531	down
Metrn	6173	6552	6486	5829	5120	5753	293.763	297.241	279.729	250.756	263.597	267.561	0.000182941	-0.155949	down
Fbxl16	584	615	696	690	645	681	10.6975	10.7394	11.5542	11.4255	12.7821	12.1912	0.0361052	0.137967	up
Jmjd8	954	955	978	757	669	782	29.579	28.2275	27.481	21.2171	22.4404	23.6957	1.29116e-08	-0.341391	down
Rab40c	373	421	436	497	403	458	9.81098	10.5565	10.3932	11.8172	11.4678	11.7733	0.00965391	0.187959	up
Tmem8	226	219	243	271	247	280	2.75546	2.54544	2.68504	2.98683	3.25801	3.33634	0.00789959	0.260408	up
Fam234a	1431	1491	1553	1369	1185	1445	32.0286	31.8133	31.5013	27.6986	28.6937	31.6077	0.0333045	-0.116443	down
Luc7l	1224	1344	1346	1543	1297	1448	11.9369	12.4952	11.8964	13.6029	13.6842	13.8008	0.000204968	0.176934	up
Ergic1	2835	2851	3202	2892	2324	2669	60.5886	58.0856	62.0181	55.8718	53.7334	55.746	0.00268633	-0.128226	down
Gm41553	29	44	30	45	37	61	0.179231	0.259239	0.168033	0.25141	0.247392	0.368444	0.0476151	0.515452	up
Hmga1	443	469	522	336	265	326	14.0441	14.1742	14.9976	9.62912	9.08882	10.1003	1.12625e-13	-0.584131	down
Scube3	1205	1194	1407	1193	1033	1065	9.04314	8.5422	9.56942	8.09336	8.38693	7.81105	0.00385001	-0.162523	down
Def6	15	25	35	8	17	13	0.427292	0.678902	0.903568	0.206006	0.523906	0.361913	0.0204454	-0.90641	down
Mapk14	998	1064	1077	1228	1004	1106	16.9636	17.241	16.5906	18.8687	18.4626	18.3726	0.00798332	0.133191	up
Brpf3	399	430	530	527	450	505	2.91543	2.99525	3.50966	3.48095	3.55724	3.6062	0.0323089	0.173147	up
Cdkn1a	2779	2838	3069	3468	2616	3020	88.5334	86.1916	88.6084	99.8744	90.1627	94.0272	0.0173081	0.109701	up
Ppil1	414	477	446	441	320	393	22.1014	24.2757	21.5782	21.2821	18.4817	20.5041	0.0400047	-0.170428	down
Mdga1	238	273	316	330	280	310	1.8923	2.06923	2.27698	2.37183	2.40847	2.40881	0.0335218	0.201146	up
Zfand3	2868	3122	3179	2889	2464	2846	63.9707	66.3848	64.2617	58.2513	59.4584	62.039	0.00658901	-0.115478	down
Gm6402	36	22	43	82	63	26	1.72202	1.00321	1.86408	3.54574	3.26023	1.21545	0.0273365	0.802528	up
Abcg1	60	63	50	42	23	31	0.668575	0.669226	0.504927	0.423062	0.277266	0.337589	0.000611618	-0.811244	down
Rsph1	334	346	338	331	219	289	18.6119	18.3803	17.0695	16.6735	13.2026	15.7387	0.0152232	-0.23987	down
Pde9a	86	67	77	62	45	50	2.51271	1.86617	2.03889	1.63754	1.42242	1.42771	0.00894112	-0.509053	down
Ndufv3	864	959	963	1096	909	918	35.4693	37.5311	35.8282	40.673	40.3714	36.8307	0.0491006	0.114465	up
Notch3	1108	1091	1163	961	823	927	8.87699	8.33267	8.44433	6.95994	7.1334	7.25827	5.56869e-07	-0.265329	down
Akap8l	421	509	545	652	535	551	12.9296	14.9023	15.1691	18.1012	17.7757	16.538	0.000226808	0.28341	up
Zfp871	2086	2034	2184	2314	2119	2114	11.5585	10.7442	10.9673	11.5906	12.7025	11.4478	0.0448208	0.102065	up
Zfp811	120	126	130	148	133	162	1.83445	1.83623	1.80105	2.04523	2.19961	2.42028	0.0300087	0.282554	up
Cyp4f13	355	328	392	284	283	316	11.8448	10.433	11.8535	8.56594	10.2154	10.3042	0.0178635	-0.234576	down
Rab11b	3130	3226	3178	2692	2561	2934	32.5615	31.9932	29.9622	25.3158	28.8231	29.8296	0.00337101	-0.17179	down
Angptl4	30	39	36	14	12	15	1.02254	1.26723	1.11204	0.431362	0.442496	0.499662	1.71439e-05	-1.30303	down
Tapbp	3074	2853	3248	3345	3036	3242	72.505	64.1504	69.4287	71.3208	77.4705	74.7316	0.0229194	0.116253	up
Slc39a7	2658	2611	2922	2544	2108	2469	72.0458	67.4674	71.7783	62.3343	61.8152	65.4037	0.000462665	-0.157013	down
Tap1	364	375	381	532	395	473	8.00343	7.8603	7.59205	10.5741	9.39598	10.164	2.51098e-06	0.36422	up
Prrt1	147	146	134	192	170	201	3.32225	3.14558	2.7446	3.92258	4.15656	4.43954	0.000373352	0.44305	up
Tnxb	26	17	27	6	0	7	0.124378	0.0775267	0.117056	0.0259464	0	0.0327261	1.70233e-07	-2.35924	down
C4b	4262	4071	4383	2117	2423	2401	48.3381	44.0161	45.0513	21.7047	29.7304	26.6131	1.26954e-22	-0.817525	down
Neu1	393	420	475	510	422	471	6.62107	6.74557	7.25252	7.76716	7.69164	7.75504	0.0186274	0.169253	up
Hspa1b	137	119	123	166	127	153	3.16236	2.61861	2.57309	3.46381	3.1715	3.45151	0.0450847	0.276075	up
Hspa1a	114	110	114	132	121	149	2.64274	2.43094	2.39504	2.76617	3.03462	3.37569	0.0361556	0.295781	up
Hspa1l	48	38	56	16	27	34	1.2892	0.972964	1.3631	0.388468	0.784538	0.892454	0.00425877	-0.823198	down
D17H6S53E	197	216	239	257	234	254	6.01035	6.28233	6.60831	7.08798	7.7236	7.57346	0.0164163	0.239794	up
Ddx39b	2991	3107	3189	2699	2383	2792	110.356	109.283	106.633	90.0195	95.1201	100.675	4.48282e-05	-0.191877	down
H2-Q4	491	534	581	675	537	644	17.7622	18.4158	19.0481	22.0738	21.0165	22.7683	0.000124377	0.253619	up
Cchcr1	476	408	473	397	356	373	7.37924	6.02974	6.64546	5.56355	5.9707	5.65121	0.0105448	-0.223591	down
Cdsn	52	53	64	29	34	34	1.21501	1.18056	1.35524	0.612536	0.859462	0.776396	0.000923707	-0.748503	down
LOC105246271	75	60	64	23	43	35	4.91386	3.74754	3.80015	1.36221	3.0479	2.24108	0.000580062	-0.918822	down
Tubb5	7896	8771	8898	8564	6831	7585	193.632	205.047	197.753	189.847	181.228	181.783	0.00526547	-0.109891	down
Ppp1r18	671	635	724	563	463	513	10.1761	9.18046	9.95074	7.7183	7.59642	7.6033	7.15853e-08	-0.354631	down
H2-T23	170	183	216	298	250	315	8.37259	8.59202	9.64104	13.2673	13.3205	15.1617	1.41279e-09	0.64724	up
H2-T22	518	545	578	607	544	605	18.6557	18.7117	18.8656	19.7619	21.1959	21.2944	0.0259622	0.144268	up
H2-T10	23	26	29	4	8	3	0.514963	0.554951	0.588444	0.0809588	0.19378	0.0656443	2.6529e-08	-2.2991	down
Trim26	631	653	690	771	622	760	12.5625	12.3934	12.4496	13.8757	13.397	14.7872	0.00592807	0.169608	up
Gabbr1	1063	1088	1151	1274	1046	1170	15.3665	14.9935	15.0791	16.6482	16.3585	16.5293	0.0105136	0.124559	up
9130008F23Rik	29	24	25	13	8	21	0.871248	0.687367	0.68068	0.353056	0.260019	0.616582	0.0121586	-0.84767	down
Cenpq	157	194	213	263	173	238	7.06205	8.31891	8.68301	10.6941	8.41876	10.4625	0.0204992	0.298693	up
Ptchd4	134	135	162	193	160	147	1.19571	1.14839	1.31008	1.55681	1.54459	1.28194	0.0478747	0.260295	up
Tnfrsf21	736	665	713	853	827	742	13.1658	11.3403	11.5589	13.7935	16.0046	12.9718	0.00291048	0.244468	up
Ankrd66	65	45	49	21	22	33	3.05293	2.01488	2.08573	0.891617	1.11788	1.51476	0.000203618	-1.01833	down
Cyp39a1	669	649	673	573	568	590	13.9708	12.9203	12.7371	10.817	12.8326	12.0413	0.0391962	-0.153761	down
Rcan2	3072	3153	3509	4609	3557	4203	46.9618	45.9495	48.6145	63.6922	58.8272	62.7929	1.2523e-18	0.388736	up
Enpp5	2793	3034	3059	3478	2876	3240	71.2956	73.8314	70.767	80.256	79.4239	80.8285	0.00010174	0.155337	up
Enpp4	1235	1357	1233	1543	1267	1467	16.5542	17.3402	14.9783	18.6966	18.3733	19.2176	0.000389597	0.204171	up
Runx2	202	220	222	174	126	171	1.52494	1.58328	1.51885	1.18743	1.02907	1.26161	0.000418682	-0.408207	down
Spats1	32	26	23	19	17	7	0.744214	0.576441	0.484769	0.399446	0.427728	0.159101	0.0152618	-0.866094	down
Tmem151b	48	47	37	93	74	87	0.552123	0.515378	0.385705	0.967016	0.920867	0.978005	3.15184e-07	0.984102	up
Slc29a1	180	183	222	129	125	121	4.67387	4.5299	5.22416	3.02796	3.51144	3.07056	3.14126e-06	-0.591927	down
Vegfa	988	1045	1046	1233	1126	1174	15.3533	15.4808	14.7311	17.3206	18.9301	17.8295	5.20212e-06	0.245343	up
Rsph9	396	481	432	361	315	325	13.8021	15.9819	13.6456	11.374	11.8777	11.0703	0.000102991	-0.341005	down
Tjap1	755	745	760	834	709	855	13.0382	12.2648	11.8944	13.0195	13.2461	14.4299	0.0414934	0.129889	up
Cul7	2290	2427	2585	2169	2011	2234	26.8649	27.1427	27.4834	23.002	25.5231	25.613	0.00483096	-0.138279	down
Trerf1	233	245	254	331	237	289	3.32594	3.33394	3.28588	4.27113	3.65997	4.03166	0.00572467	0.269479	up
Taf8	353	379	428	490	340	443	4.74148	4.85302	5.21006	5.94965	4.9407	5.81528	0.0487657	0.176074	up
Ccnd3	2116	2168	2400	2648	2113	2473	54.9659	53.6872	56.5	62.1802	59.3811	62.7812	0.000299124	0.15841	up
Med20	403	390	468	537	405	471	12.8136	11.8213	13.4856	15.4347	13.9313	14.6357	0.00823529	0.207866	up
Mdfi	83	87	114	57	48	42	2.14487	2.14326	2.66985	1.33154	1.34194	1.06072	2.09852e-06	-0.900178	down
Trem2	17	17	18	45	31	32	0.96219	0.917264	0.923302	2.3024	1.89821	1.77007	0.000136649	1.09075	up
Daam2	6963	7139	7831	7016	6195	6856	51.0559	49.9023	52.0387	46.5045	49.143	49.1301	0.039207	-0.0806047	down
Efhb	85	98	106	46	63	41	1.40647	1.54586	1.58956	0.688057	1.12777	0.663013	2.63885e-05	-0.886877	down
Kat2b	1358	1560	1494	1689	1443	1515	18.2519	19.9879	18.1978	20.5208	20.982	19.8998	0.0199349	0.12065	up
Shd	53	53	47	80	79	97	1.9814	1.88889	1.59241	2.70361	3.19518	3.54402	4.71469e-05	0.787614	up
Sema6b	98	101	101	165	105	139	1.37588	1.35179	1.2851	2.09409	1.59483	1.9072	0.00133107	0.485484	up
Fem1a	695	719	707	848	722	794	6.61381	6.52273	6.09741	7.2949	7.43318	7.3844	0.000613439	0.201214	up
Kdm4b	719	726	784	825	694	835	8.11633	7.8127	8.02059	8.41862	8.47541	9.21181	0.0392892	0.123908	up
Ranbp3	914	943	1016	1050	902	1042	15.3986	15.1454	15.5128	15.9912	16.4404	17.1566	0.0454175	0.105378	up
Nrtn	101	101	84	185	161	146	5.93402	5.65695	4.47266	9.82552	10.2335	8.38316	6.29374e-08	0.825381	up
Dus3l	504	510	494	552	489	611	13.0451	12.584	11.5878	12.9155	13.6929	15.4555	0.0309247	0.17643	up
Alkbh7	188	160	168	243	178	191	12.9864	10.5362	10.5172	15.1738	13.3021	12.8941	0.0248375	0.28561	up
Tubb4a	506	525	585	403	391	363	14.731	14.5705	15.4346	10.6058	12.3148	10.328	7.47815e-08	-0.432762	down
Tnfsf9	22	30	24	16	11	14	1.0681	1.3885	1.05599	0.702209	0.577768	0.664272	0.0116484	-0.841459	down
C3	2754	3011	2921	1634	1787	1893	34.2996	35.7495	32.9698	18.3964	24.078	23.0411	1.70272e-17	-0.654915	down
Vav1	15	24	21	21	37	36	0.230392	0.351415	0.292317	0.291575	0.61482	0.540388	0.0304561	0.706244	up
Pja2	3048	3120	3190	3738	3018	3344	42.0107	40.9952	39.8469	46.5736	45.0023	45.0442	0.000174583	0.153345	up
Man2a1	226	251	279	191	179	199	2.41182	2.55354	2.69836	1.84258	2.06661	2.07547	0.00072745	-0.361451	down
Vapa	2473	2490	2583	3048	2453	2769	74.6074	71.6129	70.6223	83.1245	80.062	81.6411	3.1549e-05	0.175405	up
Rab31	23774	24998	26772	32370	25091	27938	443.628	444.688	452.748	546.029	506.53	509.495	2.59431e-08	0.219566	up
Ppp4r1	1683	1705	1816	2122	1672	1911	16.6994	16.1278	16.3303	19.0335	17.9484	18.5313	9.16402e-05	0.175969	up
Ankrd12	868	979	975	1115	874	1029	4.90555	5.27454	4.99381	5.69638	5.3438	5.68344	0.0113562	0.14077	up
Ptprm	996	918	1013	1126	927	1043	9.33172	8.19933	8.60144	9.53667	9.39621	9.55024	0.0297178	0.124821	up
Lama1	39	36	56	22	8	10	0.261869	0.230439	0.340774	0.133536	0.0581139	0.0656216	1.83312e-07	-1.66336	down
Arhgap28	17	22	20	3	6	6	0.0913638	0.112715	0.0974125	0.0145748	0.0348857	0.031514	1.66449e-05	-1.90071	down
Dlgap1	662	764	721	476	444	519	4.382	4.82105	4.32523	2.84825	3.17957	3.35745	2.84407e-12	-0.529853	down
Myl12b	1642	1836	1834	1998	1640	1866	113.424	120.903	114.813	124.762	122.559	125.971	0.0349417	0.0960784	up
Myl12a	4502	5241	5275	5673	4693	5186	153.529	170.386	163.03	174.886	173.144	172.841	0.0283512	0.0963748	up
Lpin2	1193	1124	1248	1191	959	986	6.16585	5.538	5.84557	5.56443	5.36219	4.98032	0.0168721	-0.14138	down
Emilin2	42	59	67	7	10	15	0.596898	0.799349	0.862949	0.0899301	0.153752	0.208339	4.08086e-14	-2.32593	down
Fam179a	103	87	121	77	66	62	1.53337	1.2347	1.6325	1.03623	1.06298	0.902045	0.00150517	-0.553677	down
Lbh	1115	1207	1225	1169	813	1009	23.5731	24.3266	23.4713	22.3415	18.5953	20.8478	0.0010848	-0.205961	down
Birc6	1977	2191	2240	2504	2032	2213	7.11147	7.51326	7.30231	8.14223	7.90764	7.77968	0.00651615	0.119586	up
Vit	1026	1073	1090	854	772	804	12.9197	12.8807	12.4392	9.72118	10.517	9.89438	2.68346e-10	-0.345752	down
Gm6548	515	564	599	698	632	687	16.3667	17.087	17.252	20.0523	21.7291	21.3372	9.7972e-07	0.312743	up
Eif2ak2	998	1051	1116	1362	1037	1164	14.1154	14.1709	14.3049	17.4139	15.8676	16.0895	6.92158e-05	0.213988	up
Prkd3	1209	1264	1298	1234	1020	1112	12.7864	12.744	12.4411	11.7976	11.6706	11.4936	0.0129501	-0.119194	down
Cyp1b1	3291	3382	3413	3276	2729	3024	34.2694	33.5726	32.2087	30.8374	30.7434	30.7743	0.00444129	-0.115639	down
Atl2	881	891	874	846	716	665	6.19517	5.97295	5.56991	5.37779	5.44704	4.57011	0.00462535	-0.204567	down
Galm	171	198	233	158	132	143	4.66424	5.14853	5.7597	3.89581	3.89519	3.81196	0.000539137	-0.427394	down
Dhx57	677	680	759	666	546	665	6.91204	6.61851	7.02294	6.14679	6.03088	6.6354	0.0437551	-0.127831	down
Cdkl4	44	65	39	32	26	33	0.528513	0.744303	0.424548	0.347463	0.337868	0.387386	0.0116039	-0.657496	down
C230072F16Rik	43	57	65	28	48	32	1.30393	1.64776	1.78632	0.767538	1.5747	0.948338	0.0478241	-0.544278	down
Slc8a1	1830	1905	1876	1655	1535	1586	6.15564	6.10872	5.71892	5.03241	5.586	5.21378	0.000356107	-0.185344	down
Pkdcc	807	778	836	773	628	743	21.3302	19.6036	20.0257	18.4696	17.9578	19.1928	0.0282293	-0.131335	down
Zfp36l2	1833	1855	2008	1791	1508	1713	33.6143	32.4294	33.3722	29.6902	29.9181	30.7006	0.00157095	-0.139215	down
Plekhh2	402	470	502	689	532	637	3.36277	3.74802	3.80569	5.2101	4.81452	5.2076	3.14438e-11	0.479948	up
Lrpprc	758	812	777	950	721	824	10.6305	10.8561	9.87564	12.0438	10.9393	11.2938	0.0384057	0.130184	up
Slc3a1	108	60	118	65	61	71	3.03913	1.60957	3.00931	1.65347	1.85706	1.95259	0.0385049	-0.488385	down
Six3os1	777	886	870	650	494	543	7.07149	7.687	7.17577	5.34761	4.86393	4.82967	7.83126e-17	-0.542847	down
Six3	605	608	582	442	346	387	10.365	9.93009	9.03646	6.84533	6.41302	6.47969	6.19368e-14	-0.568964	down
Prkce	460	421	498	585	429	487	4.55387	3.97318	4.46798	5.23522	4.59463	4.71172	0.0433141	0.164262	up
Epas1	2983	3088	3378	2912	2485	2805	36.1521	35.6772	37.1022	31.9027	32.582	33.2232	0.000105081	-0.157868	down
Mcfd2	817	782	853	931	803	864	21.6298	19.7365	20.4663	22.2811	22.9994	22.3549	0.0234531	0.128775	up
Foxn2	359	386	394	487	387	414	3.0961	3.17352	3.07947	3.7967	3.61079	3.48938	0.00353274	0.221604	up
Bambi	497	508	497	563	479	586	6.3962	6.23251	5.79671	6.54984	6.66917	7.3704	0.031263	0.160555	up
Map3k8	113	132	108	172	111	143	2.37971	2.65005	2.06124	3.27439	2.52894	2.94313	0.0463572	0.308319	up
4833419F23Rik	24	20	24	21	9	8	1.76698	1.40373	1.60137	1.39764	0.716859	0.575623	0.0275816	-0.79825	down
9430020K01Rik	3799	3841	4409	5213	4255	4650	35.4349	34.1539	37.2702	43.9548	42.937	42.3879	1.01795e-10	0.274131	up
Svil	437	435	421	339	321	312	2.6243	2.49032	2.29126	1.8403	2.08549	1.83111	3.17975e-05	-0.365403	down
Zeb1	2572	2793	2777	2649	2253	2388	21.1014	21.8446	20.6479	19.6462	19.9973	19.147	0.00790149	-0.114038	down
Wac	1559	1694	1676	1863	1556	1817	17.8219	18.461	17.3636	19.252	19.2436	20.2997	0.00490755	0.131914	up
Fzd8	914	835	950	1088	914	1060	17.7181	15.4309	16.6899	19.0658	19.1685	20.0819	0.000148166	0.226631	up
Colec12	681	781	818	598	469	559	12.2767	13.4221	13.3644	9.74525	9.147	9.84861	1.1389e-11	-0.442605	down
Abhd3	246	270	296	159	105	155	4.09345	4.28304	4.46381	2.39171	1.89023	2.52066	1.76021e-14	-0.911449	down
Mib1	1675	1779	1827	1691	1391	1527	16.3205	16.5245	16.133	14.8942	14.6628	14.5407	0.00054842	-0.151624	down
Rbbp8	205	238	221	270	202	282	3.24473	3.59116	3.17012	3.86318	3.45897	4.36216	0.0491719	0.225549	up
Cabyr	21	23	21	15	7	10	0.331497	0.346116	0.300427	0.214046	0.119544	0.154272	0.00652938	-0.974746	down
Osbpl1a	2151	2314	2329	2740	2060	2387	21.4878	22.0368	21.0853	24.7433	22.2633	23.304	0.011027	0.122652	up
Zfp521	948	998	1125	913	797	962	7.45967	7.48644	8.02275	6.49439	6.78485	7.39799	0.0127231	-0.153449	down
Aqp4	14068	14987	15365	13239	11124	12342	151.905	154.272	150.359	129.226	129.948	130.242	3.52869e-12	-0.23001	down
Cdh2	16175	17227	18746	21092	17236	19358	105.295	106.907	110.594	124.119	121.386	123.155	6.41124e-08	0.191052	up
Dsc2	12	15	15	23	28	19	0.16685	0.198824	0.189015	0.289087	0.421186	0.258182	0.0225872	0.784028	up
Ttr	6	1	0	29	20	17	0.318737	0.0506424	0	1.39263	1.14943	0.882587	4.47563e-10	3.20517	up
Garem	909	921	1006	1634	1274	1441	12.3271	11.9066	12.3638	20.0311	18.6912	19.098	1.30575e-38	0.660319	up
Dtna	4054	4256	4544	5014	4207	4494	22.0082	22.026	22.3563	24.606	24.7084	23.8431	0.000190438	0.139279	up
Rprd1a	883	942	1027	1109	911	964	4.2889	4.36184	4.5208	4.86937	4.78712	4.57604	0.038692	0.110787	up
Gypc	114	105	95	80	76	63	1.65459	1.45281	1.24959	1.04962	1.19336	0.893623	0.00789117	-0.474642	down
Camk4	211	231	287	319	278	300	1.06308	1.1095	1.31046	1.45288	1.5153	1.47717	0.000580316	0.347598	up
Nrep	1330	1376	1432	1735	1376	1567	34.997	34.5169	34.1493	41.2701	39.1714	40.2973	2.30685e-06	0.220587	up
Epb41l4a	815	988	910	790	685	776	7.40071	8.55276	7.48888	6.48484	6.72941	6.88661	0.000805085	-0.223145	down
Fam13b	1723	1830	1980	2243	1843	2090	14.2987	14.4776	14.8914	16.8266	16.5466	16.9506	2.21499e-06	0.20396	up
Nme5	399	422	488	399	361	366	20.3462	20.5142	22.5522	18.3924	19.9153	18.2397	0.0372801	-0.169193	down
Egr1	537	568	548	440	359	438	11.3383	11.4329	10.4861	8.39816	8.2005	9.0381	3.145e-07	-0.374288	down
Matr3	4485	4891	5174	5725	4366	5087	65.0515	67.6279	68.0112	75.0631	68.5092	72.1081	0.0176039	0.103724	up
Dnajc18	1589	1643	1876	1908	1599	1785	18.9218	18.6514	20.2456	20.5387	20.5996	20.7733	0.0371227	0.0974269	up
Cxxc5	2950	3241	3487	4091	3401	3816	48.7381	51.0457	52.2105	61.0987	60.7888	61.6144	2.9281e-11	0.270797	up
Pura	1602	1884	1749	2045	1728	1867	16.9346	18.9857	16.7556	19.5416	19.7618	19.2878	0.00375757	0.152812	up
Cystm1	502	546	502	612	473	595	54.7247	56.7422	49.5955	60.3097	55.7842	63.3905	0.0395116	0.158221	up
Pfdn1	802	878	880	1062	803	899	48.3009	50.4091	48.0311	57.8178	52.3199	52.9137	0.0096022	0.153369	up
Hbegf	2179	2326	2487	2992	2354	2653	59.51	60.5587	61.5557	73.8671	69.5521	70.8105	3.02456e-08	0.238071	up
Dnd1	10	14	8	20	16	22	0.441545	0.5893	0.320128	0.798291	0.764303	0.949347	0.0141954	0.893156	up
Zmat2	1633	1691	1773	1708	1390	1499	46.9301	46.3279	46.1778	44.372	43.2166	42.1012	0.0200455	-0.104521	down
Pcdha12	32	21	42	47	52	43	0.395054	0.247149	0.46991	0.524518	0.694513	0.518803	0.0154338	0.632051	up
Pcdhac2	30	48	51	102	94	59	0.358887	0.547409	0.552925	1.10305	1.21657	0.68979	3.90194e-05	1.03513	up
Pcdhb6	28	22	21	15	13	6	0.783166	0.586613	0.532322	0.379265	0.393378	0.164012	0.00700499	-1.01237	down
Pcdhb18	189	239	209	304	184	266	2.43284	2.93281	2.43814	3.53738	2.56236	3.34627	0.0376725	0.279163	up
LOC105246409	118	156	161	89	86	81	2.32851	2.93464	2.87927	1.58761	1.83597	1.5621	4.76709e-06	-0.713743	down
Pcdhga1	209	165	208	168	112	159	2.98795	2.24877	2.69495	2.17117	1.73227	2.22153	0.00968956	-0.367863	down
Pcdhga3	417	491	448	289	253	241	5.76467	6.47073	5.61275	3.61154	3.78381	3.25599	7.13619e-16	-0.746226	down
Pcdhgb2	295	318	307	373	349	401	4.13363	4.24786	3.89859	4.7247	5.29061	5.49138	0.000171223	0.334415	up
Pcdhga6	354	405	457	209	193	186	5.05759	5.51606	5.9172	2.69925	2.98311	2.59706	1.61951e-23	-0.998609	down
Pcdhga7	648	777	780	501	462	514	9.01957	10.3102	9.83931	6.30383	6.95702	6.992	3.15262e-13	-0.529582	down
Pcdhgb4	237	232	263	449	398	441	3.43136	3.20214	3.45091	5.87653	6.23408	6.24	5.91638e-25	0.861304	up
Pcdhga11	426	486	484	422	366	408	5.8616	6.37495	6.03548	5.24899	5.44827	5.48649	0.0170551	-0.176972	down
Pcdhga12	257	280	291	192	137	198	3.28145	3.4082	3.36733	2.2161	1.89245	2.47073	3.9131e-08	-0.608721	down
Pcdhgc5	686	678	838	497	422	485	9.45114	8.90478	10.4632	6.18974	6.28989	6.53024	2.60308e-16	-0.601963	down
Rnf14	1571	1673	1712	1931	1703	1765	24.9632	25.3427	24.654	27.7372	29.2758	27.4092	0.000214079	0.170074	up
Arhgap26	199	225	192	292	289	293	0.931024	1.00352	0.814083	1.23494	1.46277	1.33969	6.11958e-07	0.552273	up
Fgf1	1922	2122	2319	3194	2641	2801	21.155	22.2658	23.1324	31.7798	31.4484	30.1301	8.86746e-26	0.487078	up
Nr3c1	3335	3517	3514	4000	3215	3530	26.377	26.5177	25.1878	28.5987	27.5094	27.2855	0.021713	0.0949624	up
Ppp2r2b	836	845	919	807	732	784	19.0867	18.3914	19.0152	16.6554	18.0804	17.4932	0.0440583	-0.115671	down
Dpysl3	2388	2590	2797	2385	2004	2204	25.48	26.345	27.0468	23.0043	23.133	22.9828	6.71674e-06	-0.191523	down
Jakmip2	527	551	617	518	436	427	3.59138	3.57961	3.81062	3.19107	3.21446	2.84385	0.000691531	-0.24929	down
Sema6a	1680	1848	2056	1779	1509	1745	14.3873	15.0871	15.9571	13.7722	13.9808	14.6048	0.042391	-0.102567	down
Eno1b	237	213	276	1947	1573	1901	8.74432	7.49188	9.22882	64.9381	62.788	68.5468	0	2.94441	up
Tnfaip8	839	861	878	1012	835	895	13.2055	12.9191	12.5241	14.3989	14.2184	13.7672	0.0138255	0.13341	up
Lox	770	813	812	81	39	68	10.1225	10.1888	9.67415	0.962584	0.554667	0.873643	1.91042e-267	-3.62688	down
Ppic	537	631	736	586	427	548	27.0851	30.3402	33.6428	26.7183	23.2999	27.0124	0.00551806	-0.241572	down
Zfp608	990	1022	1048	861	850	906	4.74361	4.6683	4.55087	3.72935	4.40619	4.24258	0.00599869	-0.176665	down
Lmnb1	940	896	1073	944	754	848	21.4461	19.4877	22.186	19.4692	18.6107	18.9079	0.0143092	-0.147494	down
2021-03-03	213	228	228	281	232	244	3.18043	3.24545	3.08533	3.79288	3.7477	3.56061	0.0209219	0.222969	up
C330018D20Rik	329	308	305	272	241	274	7.35352	6.56271	6.17815	5.49572	5.82756	5.98518	0.0268347	-0.214974	down
Megf10	2375	2573	2655	3074	2644	2974	20.5017	21.1738	20.7706	23.9875	24.6921	25.0896	6.16699e-09	0.239367	up
Prrc1	816	875	938	842	725	796	9.85076	10.0698	10.2622	9.18857	9.46865	9.39118	0.0491336	-0.107688	down
Fbn2	120	102	101	72	39	31	0.700086	0.567288	0.534012	0.379716	0.246153	0.17675	1.40207e-06	-1.15414	down
A730017C20Rik	17	28	13	25	31	36	0.49872	0.783068	0.345629	0.662986	0.983875	1.03214	0.0297399	0.711714	up
Gm4951	40	37	35	110	89	105	0.730644	0.64429	0.579393	1.81633	1.75876	1.8744	7.93291e-16	1.48092	up
Iigp1	49	55	44	101	109	102	0.919642	0.984054	0.748402	1.71356	2.2132	1.8709	1.88172e-09	1.12344	up
Synpo	2632	2713	2904	2911	2675	3022	20.6707	20.312	20.6693	20.6665	22.7281	23.1948	0.022566	0.10977	up
Arsi	210	205	253	410	352	341	3.45892	3.21891	3.7766	6.10465	6.2724	5.48912	4.30078e-15	0.770192	up
Camk2a	344	377	407	584	509	593	4.11904	4.30341	4.41663	6.32131	6.59365	6.93937	6.06687e-18	0.626311	up
Pdgfrb	1023	1099	1107	957	833	939	10.9082	11.1715	10.6976	9.22459	9.60936	9.78525	0.000176296	-0.196928	down
Hmgxb3	486	522	520	654	526	549	5.99988	6.14342	5.81794	7.29862	7.02527	6.62379	0.00118892	0.222418	up
Csnk1a1	9222	9612	9953	9339	7845	8637	71.5509	71.0948	69.9848	65.5008	65.8497	65.4909	0.00087299	-0.111863	down
Bvht	75	84	96	53	52	56	8.09437	8.64241	9.38972	5.17076	6.0715	5.9066	0.000710404	-0.613687	down
Pcyox1l	438	427	472	394	388	366	10.399	9.66445	10.1559	8.45606	9.96594	8.49228	0.0456062	-0.171105	down
Apcdd1	55	60	73	43	21	30	1.27455	1.3255	1.53312	0.900779	0.526482	0.679426	2.90829e-05	-0.957035	down
Piezo2	61	50	66	19	21	19	0.361007	0.282091	0.353989	0.101647	0.134455	0.109892	1.35948e-09	-1.53123	down
Wdr7	1114	1082	1196	1078	908	1026	10.1045	9.35601	9.83151	8.83903	8.91017	9.09504	0.0156613	-0.126288	down
Lman1	1029	1029	1176	1044	821	953	17.9709	17.1318	18.6132	16.4821	15.512	16.2658	0.00463084	-0.154201	down
Ccbe1	52	67	85	102	89	98	0.531412	0.652734	0.787239	0.94229	0.983985	0.978772	0.00181211	0.551447	up
Cidea	65	63	82	95	101	88	3.62207	3.34671	4.14111	4.78546	6.08885	4.79241	0.00646914	0.486855	up
Tubb6	1950	2066	2130	1935	1601	1844	72.5245	73.2511	71.7941	65.056	64.4187	67.0253	0.000634855	-0.147229	down
Ldlrad4	722	809	868	592	479	570	4.88077	5.21355	5.31778	3.61767	3.50314	3.76577	2.40607e-15	-0.502112	down
Tcf4	6225	6479	6660	8349	6685	7450	18.1055	17.9644	17.5552	21.9514	21.0351	21.1766	2.43311e-12	0.258608	up
Stard6	118	123	87	80	59	88	1.30411	1.2959	0.871387	0.799243	0.705432	0.950479	0.0132385	-0.493942	down
Me2	1402	1635	1687	2121	1648	1692	11.6037	12.9002	12.6538	15.8688	14.7562	13.6859	2.22632e-05	0.253476	up
Mro	882	931	913	859	732	753	8.67593	8.73033	8.13913	7.63831	7.78985	7.23886	0.0028913	-0.172889	down
Myo5b	74	82	73	185	154	198	0.57504	0.607454	0.514101	1.29955	1.29466	1.50369	1.72317e-18	1.27232	up
Acaa2	929	991	1006	911	737	761	40.1718	40.8519	39.4242	35.6107	34.4781	32.1601	3.28287e-05	-0.23611	down
BC031181	1755	1844	1863	1791	1450	1727	68.0015	68.1139	65.4204	62.7325	60.7827	65.3975	0.0450901	-0.0929889	down
Gm10532	34	22	19	10	8	12	0.958427	0.591202	0.485392	0.254822	0.243972	0.330589	0.0007278	-1.27446	down
Katnal2	393	426	414	338	332	383	7.08087	7.31707	6.76011	5.50512	6.47147	6.74404	0.0490348	-0.179607	down
Atp5a1	9908	10905	11631	12606	10013	11168	264.252	277.263	281.131	303.925	288.913	291.096	0.00977845	0.103099	up
Slc14a1	387	324	360	277	281	264	6.28334	5.01485	5.29714	4.06552	4.93579	4.18901	0.00230081	-0.333817	down
Pard6g	370	390	391	392	276	296	5.59293	5.62	5.35641	5.35649	4.51354	4.37278	0.0195984	-0.214831	down
Sall3	816	850	871	702	688	753	7.06462	7.01538	6.83402	5.49404	6.44403	6.3712	0.00385888	-0.194891	down
Cndp2	948	894	1051	917	740	866	27.2562	24.5035	27.3854	23.8332	23.0176	24.3334	0.0103742	-0.152818	down
Cpt1a	4371	4434	4644	4117	3769	3973	57.3454	55.4558	55.2166	48.8265	53.4952	50.9406	0.00201867	-0.133765	down
1810055G02Rik	450	413	478	518	434	495	12.83	11.2253	12.351	13.3506	13.3868	13.7927	0.0372937	0.154678	up
Chka	1152	1119	1229	1333	1188	1281	5.39821	4.99875	5.21926	5.64656	6.02261	5.86644	0.00124305	0.165834	up
Ndufs8	710	797	834	935	712	827	44.8419	47.9864	47.7366	53.3819	48.6493	51.0457	0.0415934	0.123565	up
Aldh3b1	381	393	391	325	258	311	12.5001	12.2918	11.6259	9.63894	9.15757	9.9719	3.77438e-05	-0.33815	down
Gstp1	1338	1239	1399	1116	952	1162	116.649	102.974	110.535	87.9517	89.7906	99.005	3.04237e-05	-0.254879	down
Pitpnm1	824	743	815	744	642	659	10.4695	8.9996	9.38464	8.54535	8.82483	8.18302	0.00959331	-0.175428	down
Rps6kb2	160	139	177	215	146	213	4.49073	3.71916	4.50225	5.45496	4.43323	5.84257	0.0242913	0.310237	up
Pold4	49	59	77	96	76	86	3.28675	3.77273	4.6808	5.821	5.51511	5.63762	0.00383814	0.526237	up
Rin1	269	269	279	225	181	208	3.49032	3.32736	3.28078	2.63908	2.54075	2.63757	0.000129099	-0.367741	down
Cd248	180	154	234	58	58	58	4.55534	3.71537	5.3669	1.32688	1.58799	1.43451	1.86289e-20	-1.65305	down
Sf3b2	4669	4673	4963	4513	4013	4406	93.6151	89.3206	90.1833	81.7982	87.0486	86.3365	0.0157318	-0.0988958	down
Efemp2	2822	2907	3037	2823	2384	2672	71.9792	70.6852	70.2028	65.0905	65.785	66.6061	0.00616683	-0.108766	down
Cfl1	12585	12984	13566	13366	10746	11896	689.442	678.089	673.529	661.915	636.887	636.903	0.0283706	-0.0768334	down
Sipa1	344	389	407	219	228	242	5.421	5.84392	5.81266	3.11976	3.88711	3.72704	8.98014e-12	-0.675958	down
Ehbp1l1	176	174	178	109	84	93	1.71667	1.61792	1.57345	0.961076	0.88639	0.886514	1.05871e-10	-0.840338	down
Malat1	9508	11001	10392	21481	12703	11663	88.3295	97.4277	87.4934	180.396	127.671	105.89	5.80803e-06	0.598765	up
Frmd8	2883	3020	3055	2744	2369	2546	57.6271	57.547	55.3417	49.5818	51.2292	49.7357	1.22061e-05	-0.180471	down
Slc25a45	131	133	137	89	91	96	3.31527	3.20873	3.14216	2.03608	2.49149	2.37436	0.000636505	-0.490799	down
Capn1	522	574	608	336	289	322	10.6106	11.1228	11.2004	6.17398	6.35533	6.39666	1.07857e-28	-0.801103	down
Gm10814	30	17	27	13	7	14	0.98977	0.534682	0.807302	0.387715	0.249851	0.451407	0.00295407	-1.07495	down
Ehd1	1649	1536	1773	1580	1272	1435	33.6138	29.8484	32.754	29.1145	28.0514	28.5875	0.00154842	-0.165872	down
Cdc42bpg	1100	1068	1176	1298	1037	1211	10.8582	10.0501	10.5204	11.5823	11.0743	11.6825	0.0139827	0.128418	up
Rasgrp2	31	33	44	46	45	58	0.292771	0.297108	0.376598	0.392718	0.459779	0.53533	0.0301659	0.51259	up
Nrxn2	2024	2030	2236	2332	2212	2370	19.7121	18.8474	19.7357	20.5309	23.3065	22.5579	0.000305028	0.185895	up
Rps6ka4	525	550	613	642	552	590	9.68516	9.67262	10.2487	10.7063	11.0168	10.6372	0.0473915	0.126087	up
Ccdc88b	19	9	3	19	22	20	0.236908	0.10698	0.0339006	0.214159	0.29677	0.243716	0.0245308	1.00595	up
Esrra	510	569	522	710	575	688	12.8267	13.6424	11.898	16.1421	15.6453	16.9107	7.85878e-07	0.344905	up
LOC108168407	3	20	12	17	32	22	0.114128	0.72533	0.413726	0.584625	1.31702	0.817942	0.0162206	1.08772	up
Plcb3	1524	1609	1793	1346	1216	1390	21.86	22.0017	23.308	17.4529	18.8699	19.4854	4.9106e-07	-0.269469	down
Dnajc4	104	98	114	145	101	139	6.30443	5.66334	6.26292	7.94579	6.62376	8.23484	0.0261106	0.326381	up
Macrod1	540	510	561	434	418	441	7.99315	7.19661	7.52569	5.80724	6.69377	6.37955	0.000486275	-0.269721	down
Cox8a	1953	2041	2225	2456	1981	2240	232.435	231.567	239.988	264.232	255.067	260.541	0.000543182	0.147272	up
Rtn3	7716	8206	8380	7842	6736	7499	96.1172	97.4483	94.6046	88.3064	90.7782	91.2935	0.00962073	-0.0926505	down
Pla2g16	499	514	502	577	539	564	8.4464	8.29407	7.70077	8.82883	9.8703	9.32992	0.00635026	0.195706	up
Slc3a2	5472	5921	6140	6545	5531	6400	58.8509	60.7066	59.846	63.6316	64.3549	67.269	0.00157033	0.121434	up
Tmem223	446	423	468	259	236	231	38.675	34.9678	36.779	20.3026	22.14	19.5765	9.9108e-22	-0.834529	down
Gng3	274	302	289	151	160	137	10.4605	10.9912	9.99909	5.21118	6.60836	5.11153	2.31767e-14	-0.899496	down
Bscl2	820	923	941	678	652	738	20.7036	22.2161	21.5319	15.4746	17.8095	18.2103	1.6652e-06	-0.327001	down
Lrrn4cl	65	44	52	29	13	27	1.32623	0.855839	0.961543	0.534885	0.286959	0.53839	1.64279e-05	-1.18575	down
Ints5	590	599	627	535	504	539	11.6178	11.2443	11.1892	9.5232	10.7368	10.3726	0.0238715	-0.155528	down
Rom1	325	362	362	298	231	306	13.8142	14.6684	13.9447	11.4502	10.6224	12.7113	0.00192543	-0.285175	down
Ahnak	13198	13582	14962	16442	15268	16612	43.2551	42.4352	44.4404	48.7124	54.1354	53.2082	6.97955e-09	0.261307	up
Asrgl1	5827	5998	6393	5609	4907	5431	166.208	163.097	165.261	144.626	151.423	151.396	9.95913e-05	-0.145356	down
Incenp	460	480	532	657	445	531	9.03055	8.98321	9.46515	11.6595	9.4512	10.1878	0.0226938	0.190118	up
Fth1	26090	28692	28531	27067	23748	25454	1119.97	1174.16	1109.96	1050.34	1102.88	1067.86	0.0361705	-0.0804043	down
Fads3	759	819	827	1153	885	1016	11.9522	12.2948	11.8024	16.4131	15.0771	15.636	3.62709e-12	0.387756	up
Fads2	10848	11500	11874	10558	9292	10156	466.6	471.549	462.862	410.519	432.389	426.919	8.04316e-05	-0.14264	down
Osbp	1420	1297	1517	1588	1388	1464	18.0918	15.7531	17.5161	18.2894	19.1317	18.229	0.0404513	0.11478	up
Mpeg1	343	370	351	424	428	389	5.04947	5.19263	4.68294	5.64253	6.81658	5.59666	0.0038886	0.271338	up
Dtx4	2467	2445	2604	2300	1878	2122	27.2369	25.7336	26.0549	22.9548	22.4313	22.8961	7.84253e-07	-0.210675	down
Zfp91	2042	2300	2276	2877	2115	2271	23.6139	25.3555	23.853	30.0751	26.4601	25.6659	0.00296408	0.175005	up
Tle4	638	623	691	485	412	453	8.32479	7.74951	8.17128	5.72072	5.81595	5.77668	1.23877e-13	-0.486533	down
Psat1	3075	3291	3385	2874	2267	2507	80.0696	81.6929	79.8805	67.6497	63.8623	63.7977	2.52375e-13	-0.30697	down
Vps13a	771	833	799	940	774	820	3.3016	3.40054	3.10082	3.63877	3.58576	3.43172	0.0411863	0.120741	up
Gcnt1	47	49	46	31	33	33	0.605353	0.601645	0.536943	0.360935	0.459828	0.415386	0.0307698	-0.501246	down
Rfk	1349	1455	1532	1369	1150	1293	35.2539	36.2486	36.2838	32.3411	32.5135	33.0233	0.00292063	-0.140101	down
Nmrk1	129	130	116	98	73	113	3.55149	3.41191	2.89427	2.43895	2.17428	3.04038	0.0272767	-0.36038	down
Carnmt1	334	249	319	248	218	213	4.47793	3.18246	3.87597	3.00565	3.16197	2.79086	0.00335858	-0.364982	down
Rorb	439	457	475	442	355	337	3.01225	2.98935	2.95379	2.74161	2.63527	2.25987	0.00620937	-0.229508	down
Anxa1	628	651	712	378	250	264	29.1999	28.8561	30.0028	15.888	12.5757	11.9965	2.16357e-35	-1.11759	down
Aldh1a1	532	540	619	1294	981	1157	16.9818	16.4324	17.907	37.3391	33.8776	36.0939	8.81812e-69	1.06428	up
Aldh1a7	141	123	213	372	300	322	4.43965	3.69205	6.07811	10.5884	10.2193	9.90861	5.04143e-15	1.10802	up
Abhd17b	810	970	962	1274	908	1015	19.8185	22.6252	21.3315	28.1782	24.0349	24.2706	0.000229645	0.262765	up
Tmem2	614	685	755	595	503	520	5.75019	6.11559	6.40797	5.03718	5.09627	4.75932	1.00681e-05	-0.297343	down
Mamdc2	510	567	548	237	208	231	9.04322	9.5845	8.80629	3.7989	3.99013	4.00306	5.63628e-50	-1.21942	down
Fam189a2	501	552	557	388	359	388	7.88172	8.27858	7.94141	5.51787	6.1101	5.96544	3.86978e-10	-0.457346	down
Fam122a	182	181	160	251	188	208	6.96053	6.59907	5.54562	8.67762	7.77856	7.77431	0.00405288	0.347074	up
Dock8	39	51	55	61	71	57	0.306922	0.38262	0.392271	0.43396	0.604495	0.438396	0.0425399	0.436129	up
Dmrt3	15	15	14	63	49	63	0.389178	0.371006	0.329188	1.47759	1.37538	1.59744	4.35852e-15	2.02577	up
Smarca2	2709	2777	3075	3642	2963	3240	22.5621	22.0486	23.21	27.42	26.6976	26.372	1.94937e-09	0.246562	up
Ak3	6282	6648	6929	6342	5360	5940	127.254	128.381	127.205	116.134	117.466	117.595	0.000294326	-0.125157	down
Cd274	50	47	63	73	62	69	0.891219	0.798631	1.01769	1.17623	1.19557	1.20196	0.0364327	0.396277	up
Ric1	678	790	732	884	713	834	7.00049	7.77605	6.84966	8.25101	7.9645	8.41574	0.00329709	0.187999	up
Ermp1	1245	1330	1430	1646	1288	1397	14.7094	14.9799	15.3116	17.5797	16.4631	16.1305	0.00208891	0.156985	up
Il33	107	106	103	69	42	42	2.3891	2.25626	2.08424	1.39269	1.01454	0.916489	8.45178e-08	-1.00633	down
Gldc	3799	3911	4386	6949	6273	6850	65.1028	63.8928	68.1175	107.649	116.299	114.723	6.98673e-71	0.779706	up
Asah2	215	232	228	200	159	166	1.8376	1.89031	1.76606	1.54525	1.47021	1.38659	0.0027757	-0.318265	down
Papss2	731	734	721	521	535	577	12.2077	11.6855	10.9122	7.86523	9.66589	9.41718	3.74024e-06	-0.371967	down
Pten	1845	2042	2163	2482	1861	2047	12.8901	13.6004	13.6955	15.6754	14.0663	13.9768	0.0217794	0.121648	up
Lipo3	108	125	146	84	52	61	2.18912	2.41541	2.682	1.53915	1.1403	1.20838	1.35335e-07	-0.899897	down
Acta2	24728	26191	28572	17877	13489	15577	565.96	571.455	592.648	369.869	334	348.424	2.47115e-60	-0.717704	down
Fas	1045	1037	1103	1046	845	957	34.5121	32.6488	33.0134	31.2279	30.1913	30.8883	0.0226318	-0.117242	down
Lipa	626	622	713	684	447	522	13.6668	12.9455	14.1073	13.4991	10.5578	11.1376	0.0150784	-0.207607	down
Ifit2	1583	1617	1785	1555	1284	1301	23.2514	22.6418	23.761	20.6469	20.4034	18.6755	1.44824e-05	-0.222529	down
Ifit3	810	790	842	1152	1110	1058	19.7218	18.3368	18.5795	25.3554	29.2386	25.1754	9.04619e-14	0.491962	up
Ifit1bl1	21	36	23	13	8	23	0.438969	0.717383	0.435714	0.245649	0.180915	0.469862	0.024306	-0.816593	down
Ifit3b	271	290	301	392	357	440	7.82978	7.98752	7.88145	10.2382	11.1588	12.424	2.96537e-08	0.510901	up
Ifit1	171	207	191	386	394	356	4.20453	4.85205	4.25613	8.57957	10.4807	8.55459	5.74485e-21	1.0482	up
Pcgf5	764	824	855	751	635	727	6.26172	6.43815	6.35076	5.56412	5.63047	5.82321	0.00378952	-0.163786	down
Ppp1r3c	805	922	841	733	602	613	19.5122	21.3047	18.4742	16.0609	15.7862	14.5211	2.58495e-07	-0.354604	down
Fgfbp3	917	1069	1073	1523	1148	1281	33.872	37.6429	35.9196	50.8544	45.8759	46.2433	3.66343e-12	0.412476	up
2021-03-05	1375	1489	1601	1871	1424	1508	16.815	17.3589	17.7437	20.6835	18.8397	18.0228	0.00798822	0.148572	up
Myof	1521	1673	1815	1466	1138	1226	13.7214	14.3879	14.839	11.9552	11.1066	10.809	1.45882e-10	-0.34261	down
Plce1	5798	6028	6263	5579	4900	5580	34.588	34.281	33.8602	30.0857	31.6238	32.5319	0.00181469	-0.125233	down
Pdlim1	332	358	386	181	197	180	14.3086	14.7088	15.0767	7.05172	9.18537	7.58159	2.0754e-17	-0.895986	down
Sorbs1	16482	17846	17901	17420	14881	15837	65.7728	67.8908	64.74	62.8407	64.2449	61.7642	0.0490848	-0.0718429	down
Aldh18a1	708	758	826	612	509	586	13.0204	13.289	13.7667	10.1742	10.127	10.5321	2.98924e-10	-0.379326	down
Frat2	87	87	99	84	49	65	2.61133	2.4894	2.693	2.27917	1.59114	1.9067	0.0167817	-0.422893	down
Rrp12	322	297	370	284	239	264	4.83469	4.25111	5.0347	3.85467	3.88223	3.87386	0.00282118	-0.283486	down
Hoga1	49	64	69	40	45	28	1.9439	2.42043	2.48077	1.43448	1.93135	1.08559	0.00858188	-0.631756	down
Pi4k2a	974	1061	1175	1264	1052	1125	15.5569	16.1552	17.0083	18.2502	18.1782	17.5608	0.0056958	0.146565	up
Zfyve27	761	767	881	855	761	947	8.79243	8.44798	9.22485	8.9299	9.51216	10.6931	0.0499475	0.136956	up
Pyroxd2	43	51	69	17	10	23	0.876526	0.99106	1.27469	0.313258	0.22053	0.458197	9.18065e-09	-1.65084	down
Got1	336	325	422	465	351	427	10.5899	9.76491	12.0538	13.2483	11.9682	13.1524	0.00806762	0.243301	up
Nkx2-3	17	17	23	11	0	1	0.522097	0.49772	0.640162	0.305388	0	0.0300144	6.20434e-06	-2.18461	down
Chuk	954	922	954	1106	906	1038	9.28281	8.55255	8.41277	9.72843	9.5374	9.87089	0.0065142	0.151565	up
Scd2	65896	67334	70695	55347	49865	54250	783.827	763.535	762.095	595.129	641.693	630.65	1.83295e-15	-0.307078	down
Scd1	11611	12271	12896	11254	9011	9708	155.701	156.868	156.724	136.422	130.727	127.227	3.00754e-11	-0.251349	down
Pax2	16	11	13	29	20	31	0.225414	0.147736	0.165983	0.369331	0.304833	0.426826	0.00155425	1.03375	up
Fam178a	4418	4810	4965	6273	5186	5726	37.4545	38.8738	38.1467	48.074	47.5643	47.4414	1.56356e-18	0.321157	up
Peo1	373	358	414	364	280	344	6.02587	5.5135	6.06137	5.3158	4.89373	5.43122	0.0438798	-0.168807	down
Kazald1	48	60	45	63	70	66	1.48047	1.76418	1.25785	1.75652	2.33575	1.98943	0.04274	0.42778	up
Mgea5	3333	3735	3847	3981	3524	3725	32.4315	34.6462	33.9244	35.0171	37.0969	35.423	0.0376249	0.089086	up
Tmem180	251	261	274	382	306	320	7.13123	7.06911	7.05506	9.81093	9.40552	8.88522	4.69977e-06	0.40314	up
As3mt	124	126	142	65	33	59	4.1225	3.99341	4.27846	1.95348	1.18693	1.91699	1.06101e-12	-1.27922	down
Usmg5	873	958	893	1075	908	914	166.057	173.717	153.941	184.845	186.852	169.909	0.0325979	0.133326	up
Calhm2	51	61	74	4	2	2	1.61445	1.84085	2.12298	0.114465	0.0684944	0.0618746	1.05934e-31	-4.42953	down
Sh3pxd2a	566	652	587	249	158	190	3.36287	3.69296	3.16075	1.33736	1.0156	1.10325	1.27107e-52	-1.55694	down
Slk	1070	1121	1206	1396	1125	1224	9.63534	9.62326	9.84215	11.3638	10.9599	10.7719	0.000160258	0.185397	up
Cfap43	95	69	102	28	57	59	0.743931	0.5151	0.723883	0.198209	0.482897	0.451532	0.00396694	-0.817267	down
Gsto1	363	372	436	290	192	247	19.9705	19.5101	21.7385	14.4224	11.4276	13.2803	7.74016e-11	-0.64162	down
Itprip	234	256	253	217	176	205	3.6363	3.79243	3.56307	3.04832	2.95888	3.11333	0.00657916	-0.268477	down
Smc3	2262	2567	2540	2450	1972	2243	30.2453	32.7209	30.7793	29.6134	28.5261	29.3104	0.0266286	-0.100534	down
Pdcd4	1603	1609	1735	1474	1290	1376	36.3932	34.8238	35.6981	30.251	31.6845	30.5304	6.1383e-06	-0.21078	down
Adra2a	739	763	825	628	613	734	12.6108	12.4124	12.7589	9.68756	11.317	12.2412	0.0152564	-0.187212	down
Gpam	2493	2548	2644	2040	1882	1949	24.5079	23.8791	23.5562	18.1289	20.0159	18.7251	3.94891e-13	-0.340873	down
Vti1a	654	655	686	626	498	615	2.08372	1.98947	1.98082	1.80298	1.71657	1.91498	0.017281	-0.154389	down
Dclre1a	257	275	276	227	203	221	3.86232	3.93987	3.7591	3.08388	3.30051	3.2459	0.00524513	-0.265628	down
Adrb1	694	697	702	654	548	650	18.071	17.3017	16.5661	15.3942	15.4374	16.5411	0.0379354	-0.132209	down
Afap1l2	2249	2395	2544	1797	1657	1651	34.2755	34.7964	35.1375	24.7571	27.3205	24.5906	8.2714e-20	-0.444994	down
Ablim1	3023	3207	3316	3678	3042	3455	19.3564	19.5758	19.2425	21.289	21.0725	21.6203	0.000382004	0.136851	up
Hspa12a	224	212	289	123	127	167	2.12199	1.91455	2.48115	1.05331	1.30158	1.54611	6.6998e-07	-0.744654	down
Eno4	150	144	182	118	82	88	0.900207	0.823848	0.989879	0.640161	0.532397	0.516133	3.19386e-06	-0.680849	down
Shtn1	133	126	119	79	63	76	2.0189	1.82334	1.63708	1.08404	1.03461	1.12747	1.51174e-06	-0.750782	down
Vax1	85	69	77	13	26	10	1.62492	1.25746	1.33402	0.224653	0.53772	0.186827	8.19873e-14	-2.17265	down
Emx2os	124	131	132	181	147	148	1.60123	1.61264	1.54478	2.11285	2.05363	1.86777	0.00656851	0.342805	up
Zfp950	386	377	386	509	378	386	2.23187	2.07805	2.02268	2.66045	2.36452	2.1812	0.0373533	0.188856	up
Fam171a1	1160	1227	1265	1257	900	1077	16.9157	17.0573	16.7179	16.57	14.1986	15.3488	0.0210232	-0.134461	down
Meig1	48	38	34	22	23	30	3.39153	2.55959	2.17717	1.40518	1.75814	2.07158	0.0194929	-0.63216	down
Frmd4a	740	749	803	650	622	643	3.99855	3.85821	3.93229	3.17497	3.63606	3.39554	0.00105416	-0.211311	down
Ccdc3	126	165	203	236	176	208	1.07934	1.34742	1.57595	1.82749	1.63106	1.74131	0.00670537	0.374642	up
Camk1d	1163	1192	1301	1463	1248	1222	7.76725	7.58923	7.87453	8.8326	9.01723	7.97603	0.00652679	0.151577	up
Upf2	1003	1051	1123	1238	1023	1109	9.60684	9.59657	9.74807	10.7191	10.6005	10.381	0.0083975	0.130266	up
Usp6nl	663	664	703	606	533	597	4.07005	3.88586	3.91112	3.36291	3.53984	3.58169	0.00384626	-0.179975	down
Celf2	3249	3464	3745	4491	3490	3774	11.3514	11.5375	11.858	14.1841	13.1916	12.8864	3.06281e-06	0.212247	up
Atp5c1	2196	2436	2657	2983	2299	2424	78.7391	83.2662	86.3394	96.6869	89.18	84.9412	0.0222931	0.124487	up
Itih2	36	32	32	14	7	11	0.747939	0.633793	0.602522	0.262935	0.157337	0.223349	5.89003e-07	-1.593	down
Itih5	788	796	902	632	559	543	6.44133	6.20292	6.68214	4.67007	4.94347	4.33787	3.94024e-13	-0.472563	down
Sfmbt2	37	43	45	33	21	26	0.138324	0.15325	0.152465	0.111524	0.084935	0.0949944	0.016051	-0.598555	down
Pfkfb3	2695	2894	2986	2434	2062	2128	27.8575	28.5177	27.9725	22.7436	23.0591	21.4972	5.09734e-14	-0.326629	down
Ankrd16	214	204	233	270	234	257	4.45036	4.04431	4.39133	5.07576	5.26463	5.22326	0.00534018	0.270884	up
Itga8	105	84	99	22	20	25	1.04634	0.797986	0.894081	0.198181	0.215617	0.243472	3.23657e-20	-2.05378	down
Fam188a	714	803	821	1056	822	899	7.19691	7.71609	7.49981	9.62206	8.96376	8.85595	6.54809e-07	0.29225	up
Pter	924	855	1058	801	766	788	16.0421	14.1511	16.647	12.5712	14.3876	13.3704	0.00219229	-0.218724	down
C1ql3	2669	2893	2895	3328	2554	2938	54.7326	56.5561	53.8029	61.6931	56.6616	58.8812	0.0232867	0.102751	up
Slc39a12	3363	3355	3472	2754	2503	2712	77.6001	73.8009	72.6064	57.4455	62.4838	61.158	2.37198e-11	-0.307948	down
Plxdc2	2523	2631	2825	3602	3063	3340	13.2681	13.1901	13.4639	17.1235	17.4265	17.1659	1.24257e-21	0.372472	up
Nebl	3545	3769	3753	3284	2611	2831	21.3045	21.5931	20.4405	17.8408	16.9759	16.6273	5.74547e-12	-0.299966	down
Skida1	598	631	625	711	577	679	3.2216	3.24066	3.05147	3.46255	3.36292	3.57493	0.038965	0.129446	up
Dnajc1	1166	1258	1434	1580	1331	1541	8.78603	9.03667	9.79271	10.7624	10.8503	11.3481	2.02949e-06	0.25363	up
Commd3	1047	1091	1098	1286	1038	1082	77.0845	76.5736	73.2626	85.589	82.6777	77.853	0.0317366	0.117606	up
Armc3	215	194	217	69	29	79	2.4098	2.0729	2.20426	0.699115	0.351651	0.865362	7.45422e-18	-1.78961	down
Gm13375	344	383	357	423	355	438	16.1104	17.0993	15.1522	17.9078	17.9865	20.047	0.0134615	0.210216	up
Enkur	421	449	418	372	289	321	22.7751	23.1557	20.4934	18.1918	16.914	16.9711	2.6517e-05	-0.348565	down
Thnsl1	508	538	536	640	549	515	7.57828	7.65108	7.24655	8.63064	8.86033	7.5083	0.044437	0.152598	up
Apbb1ip	65	73	77	40	45	48	1.26268	1.35188	1.3556	0.702419	0.945721	0.911274	0.00134361	-0.641979	down
Ehmt1	757	805	882	898	786	884	9.19499	9.32148	9.7092	9.86025	10.3288	10.4939	0.0348229	0.118141	up
Nrarp	164	219	198	169	137	128	4.11988	5.24467	4.5078	3.83781	3.72333	3.14252	0.00573648	-0.374951	down
Rnf208	69	62	111	134	119	129	3.3575	2.87602	4.89496	5.89423	6.26446	6.13456	0.000128797	0.710176	up
Tprn	260	235	218	339	311	306	6.00583	5.17489	4.56368	7.07873	7.77196	6.90794	2.04109e-05	0.467281	up
Entpd2	154	137	174	85	73	80	5.15689	4.37342	5.28051	2.57301	2.6446	2.61809	4.08175e-10	-0.919148	down
Gm996	22	30	55	61	68	56	0.304651	0.396036	0.690243	0.7636	1.01873	0.757871	0.00200108	0.852241	up
Tmem141	72	77	85	101	99	108	4.28452	4.36812	4.58404	5.4331	6.37347	6.28089	0.00507675	0.444218	up
Ubac1	641	599	656	710	620	681	10.9069	9.71637	10.116	10.9209	11.4132	11.3245	0.0432011	0.130295	up
Sdccag3	525	539	616	708	568	610	15.4927	15.1632	16.4744	18.8868	18.1338	17.5924	0.00127741	0.211955	up
Med22	925	1051	1029	1255	958	1059	16.6246	18.0072	16.7604	20.3896	18.6271	18.6009	0.00485077	0.165685	up
Surf4	3424	3586	3810	3433	2905	3277	75.5925	75.4725	76.2306	68.5133	69.3843	70.7048	0.00116794	-0.124587	down
Wdr5	620	657	673	627	544	532	12.0152	12.1378	11.8199	10.9841	11.4054	10.0758	0.0250626	-0.149492	down
Rxra	707	750	731	628	542	634	8.28212	8.37562	7.76066	6.65025	6.86897	7.25837	0.000257262	-0.233351	down
Col5a1	1413	1449	1695	872	693	843	10.7812	10.5397	11.7208	6.0145	5.72045	6.28611	9.87442e-51	-0.874648	down
1700007K13Rik	197	185	206	256	188	244	15.893	14.2281	15.0615	18.6697	16.4085	19.2379	0.0152982	0.268667	up
Ralgds	1326	1364	1489	1711	1494	1546	20.4635	20.0671	20.8253	23.8695	24.9436	23.3171	1.19111e-06	0.231776	up
[truncated: 2,117 more rows]

## Sheet: DEG
Up_regulated	Down_regulated
Rb1cc1	Sulf1
Mybl1	Lactb2
Sgk3	Crispld1
Cspp1	Efhc1
Prex2	Kcnq5
Ncoa2	Adgrb3
Eya1	Rab23
Rdh10	Bag2
Stau2	Arhgef4
Ube2w	Plekhb2
Paqr8	Fer1l5
Bend6	Actr1b
Hs6st1	Vwa3b
Kansl3	Aff3
Rev1	Il1r1
Slc9a2	Mfsd9
Gm29260	Fhl2
Pantr1	Col3a1
Gm42411	Col5a2
Pou3f3	Slc40a1
2900092D14Rik	Sdpr
Mrps9	Myo1b
1500015O10Rik	Rftn2
Tpp2	Gm10561
Ercc5	Aox1
Gulp1	Aox3
Slc39a10	Casp8
Nabp1	Gm973
Stat1	Cyp20a1
Gls	Pard3b
Mfsd6	Nrp2
Inpp1	Ccnyl1
Plcl1	Idh1
Clk1	Erbb4
Fam126b	Fn1
Fzd7	2021-03-04
Ndufs1	Catip
Zdbf2	Stk36
Adam23	Glb1l
Fzd5	Ptprn
Kansl1l	Dnpep
Lancl1	Serpine2
Igfbp2	Col4a3
Igfbp5	Daw1
Slc11a1	Fbxo36
Atg9a	Itm2c
Speg	4933407L21Rik
Inha	Spata3
Epha4	Armc9
Utp14b	Ptma
Scg2	Ngef
Ap1s3	Arl4c
Irs1	Sh3bp4
Dner	Agap1
Nppc	Ackr3
Kcnj13	Col6a3
Asb1	Ramp1
Capn10	Gpc1
Kif1a	D1Ertd622e
Sned1	Bcl2
Ppip5k2	Serpinb8
Pam	Cdh19
Zcchc2	Dsel
Serpinb5	Inhbb
Clasp1	Dbi
Tfcp2l1	Steap3
Slc35f5	Celrr
Mgat5	Map3k19
Tmem163	Mcm6
Ccnt2	Dars
R3hdm1	Cxcr4
Pm20d1	Rassf5
Rab29	Ppp1r15b
Nucks1	Atp2b4
Gm29695	Adora1
Klhdc8a	Rabif
Nuak2	Arl8a
Nfasc	Gpr37l1
Mdm4	Lmod1
Plekha6	Shisa4
Prelp	Csrp1
Fmod	5730559C18Rik
Btg2	Cfh
Chil1	Glrx2
Ppfia4	Trove2
Timm17a	Pla2g4a
Ipo9	Ptgs2
Kcnt2	Ivns1abp
Hmcn1	Fam129a
Colgalt2	Lamc2
Rgs16	Npl
Glul	Rnasel
Cacna1e	Mr1
Axdnd1	Stx6
Soat1	BC034090
Tor3a	Qsox1
Ralgps2	Tor1aip2
Rasal2	Abl2
Prdx6	Brinp2
Suco	Rfwd2
Dnm3	4930523C07Rik
Vamp4	Ankrd45
Myoc	Dnm3os
Slc19a2	Fmo1
Tiprl	Prrx1
Dcaf6	Nme7
Pou2f1	Mpzl1
Tada1	Cd247
Lmx1a	Ildr2
Sdhc	Fam78b
Pcp4l1	Aldh9a1
Apoa2	Pbx1
B4galt3	Rgs4
F11r	Ccdc190
Pex19	Olfml2b
Pea15a	Cfap126
Casq1	Klhdc9
Rgs7	Vangl2
Fh1	Atp1a4
Kif26b	Atp1a2
Cnst	Kcnj10
Adck3	Igsf9
Ephx1	Tagln2
Enah	Cfap45
Trp53bp2	Cadm3
Brox	Ifi204
1700056E22Rik	Chml
Iars2	Itpkb
Tgfb2	Capn2
Atf3	Susd4
Slc30a1	Marc2
A330023F24Rik	Mark1
Cd46	Eprs
Rmnd1	Slc30a10
Lats1	Spata17
Sash1	Kcnk2
Samd5	Smyd2
Stxbp5	Rps6kc1
Rab32	Mfsd7b
Phactr2	Nenf
Pex3	Gm32200
Hivep2	Lpgat1
Cited2	Rd3
Perp	Plxna2
Map7	Ppp1r14c
E030030I06Rik	Plekhg1
Raet1e	Akap12
H60b	Ccdc170
Ctgf	Syne1
Arhgap18	Rgs17
Gm10145	Ust
Gm20300	Stx11
Ncoa7	Aig1
Zufsp	Vta1
Tspyl4	Abracl
Zbtb24	Nhsl1
Sesn1	Hebp2
Snx3	Arfgef3
Aim1	Tnfaip3
Lilrb4a	Ifngr1
Slc35f1	Pde7b
Man1a	Ahi1
P4ha1	Myb
Mcu	Slc2a12
Ddit4	Vnn1
Spock2	Moxd1
Vsir	Enpp1
Unc5b	Epb41l2
Ppa1	Lama2
Gm5424	Nkain2
2010107G23Rik	Rsph4a
Tet1	Fam26e
Zfp365	Frk
Arid5b	Marcks
Ank3	Lama4
Fam13c	Gm16365
Cisd1	Ddo
Lrrc75b	Ak9
Susd2	Cd24a
Ddt	Hace1
Gstt3	Gja1
Chchd10	Fabp7
Pcbp3	Smpdl3a
Col18a1	LOC108167812
Polrmt	Slc29a3
Abca7	Sgpl1
Gpx4	Adamts14
Cbarp	H2afy2
Apc2	Tspan15
Reep6	Srgn
Mknk2	Ddx21
Gadd45b	Stox1
Zfr2	Ctnna3
Matk	Reep3
Tjp3	Jmjd1c
Celf5	Egr2
Gm4924	Ccdc6
Txnrd1	Slc16a9
D10Wsu102e	Phyhipl
Appl2	Bicc1
Nuak1	Ggt5
Anks1b	Gstt1
Apaf1	Mmp11
Slc25a3	S100b
Cdk17	Col6a2
Ntn4	Col6a1
Vezt	Trappc10
Socs2	Agpat3
Btg1	Pdxk
Atp2b1	Slc1a6
Kitl	Plpp2
Osbpl8	Ptbp1
Zfc3h1	Plppr3
Mdm2	Midn
Grip1	Mob3a
Ppm1h	Aes
Tsfm	Tle2
Agap2	Chst11
Pip4k2c	Slc41a2
Kif5a	Aldh1l2
Atp5b	Rfx4
Baz2a	Hsp90b1
Stat2	Ascl1
Pan2	Dram1
Pisd-ps1	Gnptab
Tug1	Ikbip
Tcn2	Nedd1
Rnf215	Cfap54
Tbc1d10a	Cep83
Gatsl3	Plxnc1
Uqcr10	Dcn
Nipsnap1	Lum
Emid1	Poc1b
Urgcp	4930430F08Rik
Ppia	Rassf9
Adcy1	Slc6a15
Igfbp3	Csrp2
Abca13	Nap1l1
Plek	Atxn7l3b
Sertad2	Gm26596
Mdh1	Ptprr
Otx1	Mdm1
B3gnt2	Helb
Cct4	Hmga2
Fancl	Msrb3
Pnpt1	Gns
Sptbn1	Avpr1a
Nsg2	Slc16a7
Rhbdf1	Lrig3
Stk10	Ctdsp2
Dock2	Mars
Slit3	Gli1
Gabrb2	Lrp1
Rnf145	Stat6
Cyfip2	Ptges3
Trim7	Cnpy2
Irgm1	Myl6b
Cnot6	Rpl41
Skp1a	Mmp19
Tcf7	Tmem198b
Vdac1	Rdh5
Aff4	Bloc1s1
Uqcrq	Sfi1
Acsl6	Osbp2
Igtp	4921536K21Rik
Zfp672	Dusp18
Sh3bp5l	Lif
Hist3h2ba	Nf2
Trim17	LOC108167339
Tom1l2	Aebp1
Mief2	Ykt6
Kcnj12	Gm40812
Epn2	LOC108167883
Ncor1	Ogdh
Gm12279	Tns3
2410006H16Rik	Gm11992
Hs3st3b1	Grb10
F930015N05Rik	Egfr
Hs3st3a1	Cnrip1
Map2k4	Pno1
Rangrf	Meis1
Vamp2	Spred2
Efnb3	Slc1a4
Fxr2	Ccdc85a
Senp3	Cfap36
Zbtb4	Sh3pxd2b
Chrnb1	Kcnmb1
Slc25a11	Wwc1
Rabep1	Adam19
Dhx33	Sgcd
Rtn4rl1	Gfpt2
Rpa1	Sqstm1
Serpinf1	Zfp879
Wdr81	Col23a1
Mir22hg	Hnrnpab
Cpd	N4bp3
Sez6	D930048N14Rik
Ksr1	Slc22a4
Rhbdl3	Gpx3
5730455P16Rik	Anxa6
Ggnbp2	Gm2a
Tbx2	Gria1
Rps6kb1	Galnt10
Ppm1e	2010001A14Rik
Sept4	Aldh3a2
Bzrap1	Mfap4
Nog	Specc1
Mmd	Trpv2
Samd14	Tvp23b
Pdk2	Pmp22
Itga3	Arhgap44
Fam117a	Dnah9
Ube2z	Tmem220
Tbkbp1	Cfap52
Srcin1	Ntn1
Cisd3	Plscr3
Arl5c	Kctd11
Cacnb1	Cxcl16
Fbxl20	Psmb6
Med1	Pfn1
Thra	Kif1c
Rapgefl1	Tekt1
Wipf2	Rap1gap2
Dhx58	Tsr1
Stat5b	Hic1
Stat5a	Pitpna
Naglu	Ywhae
Mlx	Fam101b
Cntnap1	Nxn
Ezh1	Git1
Becn1	Pipox
Brca1	Flot2
Slc25a39	Rab34
Eftud2	Slc46a1
C1ql1	Rab11fip4
Dcakd	Utp6
Nmt1	Gm31228
Hexim1	Tmem98
Kansl1	Asic2
Tlk2	Rffl
Cyb561	Rasl10b
Ddx5	Gas2l2
Mir3064	Dusp14
Pitpnc1	Aatf
Slc16a6	Rnft1
Abca8b	Vmp1
Abca8a	Trim37
Sdk2	Lpo
Slc9a3r1	Vezf1
Fdxr	Cuedc1
Tmem94	Msi2
Caskin2	Scpep1os
Llgl2	Scpep1
Rnf157	Gm15698
Prpsap1	Coil
St6galnac2	Ankfn1
Mxra7	Pctp
Jmjd6	Tmem100
Timp2	Hlf
Rnf213	Stxbp4
Baiap2	Tom1l1
Gm11770	Ankrd40
LOC102640779	Cacna1g
Slc25a10	Acsf2
Fam195b	Lrrc59
Mafg	Col1a1
Notum	Spop
Rac3	Ttll6
Dcxr	Copz2
Kif3c	Gpr179
Asxl2	Socs7
Dnmt3a	Mien1
Ncoa1	Igfbp4
Klhl29	Ttc25
Apob	Cnp
Sdc1	Rab5c
Laptm4a	Ghdc
Matn3	Ptrf
Wdr35	Psmc3ip
Gm7099	Wnk4
Fam84a	Ptges3l
Lpin1	Ifi35
Pqlc3	Vat1
Rrm2	Tmem106a
Id2	Etv4
Rsad2	Ccdc103
Pxdn	Myl4
Slc26a3	Itgb3
Nampt	Mrc2
Atxn7l1	Tex2
Hdac9	Cacng4
Agmo	Cacng5
Ifrd1	Rgs9
Dock4	Arsg
Lrrn3	Fam20a
Nrcam	Abca6
Stxbp6	Kcnj16
3110039M20Rik	2610035D17Rik
Prkd1	Slc39a11
Strn3	Sstr2
Srp54c	Cog1
Fbxo33	Fam104a
Mdga2	Cdc42ep4
Atp5s	Ttyh2
Trim9	Btbd17
Arid4a	Cdr2l
Daam1	Sumo2
Hif1a	Itgb4
Kcnh5	Trim47
Plekhg3	Foxj1
Tmem229b	Cygb
Slc39a9	Tmc6
Ccdc177	Lgals3bp
Sipa1l1	C1qtnf1
Rgs6	Tbc1d16
Numb	Ccdc40
Ltbp2	Gaa
D030025P21Rik	P4hb
Arel1	Arhgdia
0610007P14Rik	Lrrc45
Tmed8	Hmga1-rs1
Dio2	Metrnl
Tshr	Rab10
Gtf2a1	Adcy3
Galc	Rhob
Kcnk10	Kcns3
Foxn3	Mycn
Rps6ka5	Nbas
9030617O03Rik	Ntsr2
Ccdc88c	Greb1
Chga	2410004P03Rik
Itpk1	Pdia6
Ifi27	Odc1
Serpina1e	Ywhaq
Serpina3k	Cmpk2
Clmn	Lamb1
Setd3	Twist1
Tecpr2	Ispd
Exoc3l4	Coch
Ppp1r13b	Heatr5a
2010107E04Rik	Arhgap5
Kif26a	Akap6
Siva1	Npas3
Zbtb42	1700047I17Rik2
Pld4	Nkx2-1
Jag2	Prps1l3
Crip2	Clec14a
Esyt2	Fam179b
Klf6	L3hypdh
Pfkp	Lrrc9
Dip2c	Pcnx4
Epdr1	Six1
Sfrp4	Mthfd1
LOC108168067	Gm40443
Hist1h2bg	Hspa2
Hist1h2bc	Rab15
Wrnip1	Mpp5
Serpinb1a	Rdh12
Prpf4b	Actn1
Cdyl	Gm26777
Nrn1	Galnt16
F13a1	Smoc1
Cage1	Ttc9
Snrnp48	Pcnx
Bmp6	Papln
Gcnt2	Acot1
Pak1ip1	Ptgr2
Nedd9	Fam161b
Phactr1	Entpd5
Dtnbp1	Pgf
Zfp169	Zc2hc1c
Wnk2	Nek9
Ninj1	Irf2bpl
Bicd2	Pomt2
Ogn	Gstz1
Spin1	Ahsa1
Gadd45g	Nrxn3
Diras2	Ston2
Syk	Flrt2
Arl10	Zc3h14
Uimc1	Fbln5
Rab24	Rin3
B230219D22Rik	Lgmn
Rmi1	Btbd7
Agtpbp1	Unc79
Isca1	Fam181a
Gas1	Gm29508
Dapk1	Serpina3n
LOC108167344	Ak7
Zfp367	Eml1
Zfp874a	Gm16596
Zfp748	Meg3
Zfp493	Rian
Adcy2	Dio3os
Lpcat1	Dio3
Zfp72	Tnfaip2
Erap1	Gm40578
Nr2f1	Ckb
A830082K12Rik	Zfyve21
Arrdc3	Tmem179
Tmem161b	Inf2
Rasa1	Ahnak2
Cox7c	BC022687
Tbca	Dnah11
F2rl1	Itgb8
Gcnt4	Asb13
Enc1	Net1
Mrps27	Akr1c14
Ocln	Akr1e1
Srek1	Gm36423
Rnf180	Gpr137b
Elovl7	Nid1
Mier3	Inhba
Itga1	Sugct
Mrps30	Elmo1
Nnt	Hfe
Flnb	Fam65b
Kctd6	4932702P03Rik
Vcl	Aldh5a1
Zfp503	Gpld1
Polr3a	Mboat1
Cacna1d	Foxf2
Tkt	Foxc1
Prkcd	Serpinb9
Pbrm1	Serpinb9b
Nt5dc2	Tubb2a
Capn7	Tubb2b
Ankrd28	Ssr1
Gprin2	Txndc5
Fam35a	Tmem170b
Ghitm	Hivep1
Ero1l	Edn1
Bmp4	Tbc1d7
LOC102638002	Mcur1
Mettl17	Cap2
Chd8	Kif13a
Pabpn1	Tpmt
Slc22a17	A330033J07Rik
Efs	Ptpdc1
Gm20687	Fgd3
Jph4	Fbxw17
Psme1	Gm32834
Emc9	S1pr3
Rnf31	Shc3
Irf9	Ror2
Nfatc4	4833439L19Rik
Cenpj	Nop16
Il17d	Higd2a
Lats2	Cltb
Sap18	LOC108168085
Mtmr6	Tgfbi
Fam124a	Smad5
Fam167a	2210016F16Rik
Esco2	Hnrnpk
Ptk2b	Ntrk2
Dpysl2	Gm3604
Bnip3l	Ptch1
Chmp7	LOC108168114
Ppp3cc	4933433G19Rik
Rb1	Zfp456
Lpar6	4930525G20Rik
Lrch1	Gm10037
Gtf2f2	Nkd2
Kctd4	Cast
Serp2	Fam172a
Akap11	Adgrv1
Pcdh8	Edil3
Pcdh17	Vcan
Mzt1	Tmem167
Gm17066	Rasgrf2
Gpc5	Serinc5
Gpc6	Arsb
Mbnl2	Lhfpl2
B930095G15Rik	Poc5
Slc15a1	Foxd1
Gm5089	Tnpo1
Zic2	Mast4
AW549877	Nln
BC037032	Srek1ip1
Oxct1	Rgs7bp
Npr3	Il6st
Sub1	Plpp1
Pdzd2	Ccno
Trio	Itga2
Ctnnd2	Parp8
Sema5a	Gm7120
Sdc2	Nim1k
Pop1	Acox2
Cox6c	Fam107a
Ncald	Il3ra
Fzd6	Oxsm
Emc2	Rarb
Mal2	Gng2
Deptor	Cfap70
Trib1	Anxa7
Adcy8	Wnt5a
Phf20l1	Cacna2d3
Ndrg1	Itih3
St3gal1	Dnah1
Ly6h	Sh3bp5
Fam83h	Galnt15
Cyhr1	Ncoa4
1110038F14Rik	Ogdhl
Apol9a	Vstm4
Apol9b	Grid1
Foxred2	Fam213a
Ift27	Dydc2
Triobp	Fermt2
Pick1	Ddhd1
Lgals1-ps2	Lgals3
Tmem184b	Otx2
Ddx17	3632451O06Rik
Sun2	Tep1
Gm16576	Gm26782
Cbx6	Rnase4
Cbx7	Ndrg2
Rpl3	Sall2
Atf4	Abhd4
Slc25a17	LOC108168162
Ep300	Mmp14
Chadl	Rec8
Tef	Tgm1
Aco2	Dhrs1
Pmm1	Khnyn
Xrcc6	Cryl1
Sult4a1	Rcbtb1
1810041L15Rik	Spata13
Cdpf1	Sox7
Gtse1	Fzd3
Trmu	Scara3
Celsr1	Clu
Gramd4	Dock5
Tbc1d22a	Gm21685
Zbed4	Loxl2
Pim3	Egr3
Ttll8	Pdlim2
Mlc1	Gfra2
Selo	Fam216b
LOC108168256	Mtrf1
Dennd6b	Lect1
Mapk8ip2	Pcdh9
Rabl2	Klf5
Cpne8	Klf12
Slc2a13	Kctd12
Cntn1	Scel
Zcrb1	Gm35116
Gm32457	Ednrb
Hdac7	Sox21
Ccnt1	LOC105245869
Adcy6	Abcc4
Gpd1	Cldn10
Cers5	Dnajc3
Dip2b	Dock9
Mettl7a1	Tmtc4
Pou6f1	Nalcn
Fignl2	Itgbl1
Krt8	Sepp1
Krt18	Fbxo4
Rarg	Dab2
Espl1	Egflam
Glycam1	Gdnf
Slx4	Slc1a3
Adcy9	Nadk2
Abat	Capsl
Shisa9	Spef2
Ercc4	Adamts12
Fopnl	Basp1
Abcc1	Myo10
Cebpd	Ank
Fgd4	Fam105a
Top3b	Dnah5
Smpd4	Cmbl
Car15	Cpq
Ufd1l	Tspyl5
Klhl24	Matn2
Abcc5	Rida
Fam131a	Rgs22
Chrd	Zfp706
Ephb3	Ubr5
2510009E07Rik	Baalc
Etv5	Cthrc1
Ahsg	Aard
Eif4a2	Med30
Rtp4	Ext1
Ccdc50	Nov
Atp13a3	Enpp2
Tmem44	Has2
Rubcn	Fbxo32
Kalrn	Sqle
Adcy5	Fam84b
Sema5b	9930014A18Rik
Parp14	Khdrbs3
Parp9	Fam135b
Gm15564	Col22a1
Atp6v1a	Peg13
Usf3	Dennd3
Boc	Adgrb1
Plcxd2	Lynx1
Dzip3	Ly6e
Myh15	2810039B14Rik
Bbx	Scrib
Senp7	Puf60
Dcbld2	Plec
St3gal6	Oplah
Zfp654	Slc52a2
Vgll3	Tst
Cadm2	Cdc42ep1
Cxadr	Sh3bp1
App	Gm30368
Adamts1	Lgals1
Adamts5	Gm10865
Hunk	1700088E04Rik
Paxbp1	Pla2g6
Tmem50b	Kdelr3
Son	Cby1
Slc5a3	Gm30877
Mrps6	Mgat3
Rcan1	Mief1
Morc3	Polr3h
Pigp	Csdc2
Ttc3	Shisa8
Pcp4	1500009C09Rik
Tmem181b-ps	Sept3
Ezr	Cyp2d22
LOC102640250	Arfgap3
Fndc1	Scube1
Sod2	Parvb
Mllt4	Prr5
Rgmb	Wnt7b
Lnpep	Ttc38
Zfp677	Mapk11
Zfp943	Arsa
Zfp758	Gxylt1
Zfp40	Adamts20
Tnfrsf12a	Twf1
Srrm2	Tmem117
Atp6v0c	Nell2
Ntn3	Dbx2
Caskin1	Ano6
Pkd1	Slc38a2
Syngr3	Slc38a4
Hagh	Senp1
Cramp1l	Pfkm
Narfl	Ccdc65
Haghl	Tuba1a
Fbxl16	Faim2
Rab40c	Dazap2
Tmem8	Acvrl1
Luc7l	Grasp
Gm41553	Nr4a1
Mapk14	Igfbp6
Brpf3	Cbx5
Cdkn1a	Copz1
Mdga1	Itga5
Gm6402	Pde1b
Ndufv3	Emp2
Akap8l	Tvp23a
Zfp871	Ifitm7
Zfp811	2900011O08Rik
Tapbp	Nde1
Tap1	Efcab1
Prrt1	Mzt2
Neu1	Pkp2
Hspa1b	Spag6l
Hspa1a	Aifm3
D17H6S53E	Lrrc74b
H2-Q4	Ccdc74a
H2-T23	Scarf2
H2-T22	Comt
Trim26	Ece2
Gabbr1	Igf2bp2
Cenpq	Dgkg
Ptchd4	St6gal1
Tnfrsf21	Morf4l1-ps1
Rcan2	Gmnc
Enpp5	Atp13a4
Enpp4	Hes1
Tmem151b	Ppp1r2
Vegfa	Apod
Tjap1	Bdh1
Trerf1	Gm15743
Taf8	Pigx
Ccnd3	Rnf168
Med20	Tfrc
Trem2	Tnk2
Kat2b	Iqcg
Shd	Slc12a8
Sema6b	Heg1
Fem1a	Itgb5
Kdm4b	Maats1
Ranbp3	Adprh
Nrtn	Cd80
Dus3l	Igsf11
Alkbh7	Lsamp
Vav1	Gap43
Pja2	Zdhhc23
Vapa	Gramd1c
Rab31	Cfap44
Ppp4r1	Gm41455
Ankrd12	Cd200
Ptprm	Tagln3
Myl12b	Tmem45a
Myl12a	Filip1l
Birc6	Col8a1
Gm6548	Crybg3
Eif2ak2	Pros1
Plekhh2	Robo1
Lrpprc	Robo2
Prkce	LOC102633149
Mcfd2	D16Ertd472e
Foxn2	Ncam2
Bambi	Jam2
Map3k8	1110004E09Rik
9430020K01Rik	4932438H23Rik
Wac	Olig2
Fzd8	Olig1
Rbbp8	Ifngr2
Osbpl1a	Ets2
Cdh2	Wrb
Dsc2	Bace2
Ttr	Tiam2
Garem	Zdhhc14
Dtna	Dynlt1c
Rprd1a	Rps6ka2
Camk4	Qk
Nrep	Pacrg
Fam13b	Acat3
Matr3	Thbs2
Dnajc18	9030025P20Rik
Cxxc5	Lix1
Pura	Zfp52
Cystm1	Paqr4
Pfdn1	Rps2
Hbegf	Msrb1
Dnd1	Gnptg
Pcdha12	Tekt4
Pcdhac2	Fam173a
Pcdhb18	Metrn
Pcdhgb2	Jmjd8
Pcdhgb4	Fam234a
Rnf14	Ergic1
Arhgap26	Hmga1
Fgf1	Scube3
Nr3c1	Def6
Eno1b	Ppil1
Tnfaip8	Zfand3
2021-03-03	Abcg1
Megf10	Rsph1
A730017C20Rik	Pde9a
Gm4951	Notch3
Iigp1	Cyp4f13
Synpo	Rab11b
Arsi	Angptl4
Camk2a	Slc39a7
Hmgxb3	Tnxb
Ccbe1	C4b
Cidea	Hspa1l
Tcf4	Ddx39b
Me2	Cchcr1
Myo5b	Cdsn
Atp5a1	LOC105246271
1810055G02Rik	Tubb5
Chka	Ppp1r18
Ndufs8	H2-T10
Rps6kb2	9130008F23Rik
Pold4	Ankrd66
Malat1	Cyp39a1
Cdc42bpg	Runx2
Rasgrp2	Spats1
Nrxn2	Slc29a1
Rps6ka4	Rsph9
Ccdc88b	Cul7
Esrra	Mdfi
LOC108168407	Daam2
Dnajc4	Efhb
Cox8a	Tubb4a
Pla2g16	Tnfsf9
Slc3a2	C3
Ahnak	Man2a1
Incenp	Lama1
Fads3	Arhgap28
Osbp	Dlgap1
Mpeg1	Lpin2
Zfp91	Emilin2
Vps13a	Fam179a
Aldh1a1	Lbh
Aldh1a7	Vit
Abhd17b	Prkd3
Fam122a	Cyp1b1
Dock8	Atl2
Dmrt3	Galm
Smarca2	Dhx57
Cd274	Cdkl4
Ric1	C230072F16Rik
Ermp1	Slc8a1
Gldc	Pkdcc
Pten	Zfp36l2
Ifit3	Slc3a1
Ifit3b	Six3os1
Ifit1	Six3
Fgfbp3	Epas1
2021-03-05	4833419F23Rik
Pi4k2a	Svil
Zfyve27	Zeb1
Got1	Colec12
Chuk	Abhd3
Pax2	Mib1
Fam178a	Cabyr
Kazald1	Zfp521
Mgea5	Aqp4
Tmem180	Gypc
Usmg5	Epb41l4a
Slk	Nme5
Ablim1	Egr1
Emx2os	Zmat2
Zfp950	Pcdhb6
Ccdc3	LOC105246409
Camk1d	Pcdhga1
Upf2	Pcdhga3
Celf2	Pcdhga6
Atp5c1	Pcdhga7
Ankrd16	Pcdhga11
Fam188a	Pcdhga12
C1ql3	Pcdhgc5
Plxdc2	Ppp2r2b
Skida1	Dpysl3
Dnajc1	Jakmip2
Commd3	Sema6a
Gm13375	Lox
Thnsl1	Ppic
Ehmt1	Zfp608
Rnf208	Lmnb1
Tprn	C330018D20Rik
Gm996	Prrc1
Tmem141	Fbn2
Ubac1	Pdgfrb
Sdccag3	Csnk1a1
Med22	Bvht
1700007K13Rik	Pcyox1l
Ralgds	Apcdd1
Tsc1	Piezo2
Ntng2	Wdr7
6530402F18Rik	Lman1
Sptan1	Tubb6
Nup188	Ldlrad4
Ier5l	Stard6
Cstad	Mro
Hmcn2	Acaa2
Ass1	BC031181
Prrc2b	Gm10532
Lcn2	Katnal2
Ptges2	Slc14a1
Fam102a	Pard6g
St6galnac6	Sall3
Garnl3	Cndp2
Ralgps1	Cpt1a
Angptl2	Aldh3b1
Mvb12b	Gstp1
Gm33856	Pitpnm1
Pbx3	Rin1
Stom	Cd248
Dab2ip	Sf3b2
Strbp	Efemp2
Dennd1a	Cfl1
Lhx2	Sipa1
Scai	Ehbp1l1
Acvr2a	Frmd8
Kif5c	Slc25a45
LOC108168753	Capn1
Rnd3	Gm10814
Nmi	Ehd1
Cacnb4	Plcb3
Stam2	Macrod1
Rprm	Rtn3
Galnt13	Tmem223
Gpd2	Gng3
Baz2b	Bscl2
Ifih1	Lrrn4cl
Cobll1	Ints5
Dcaf17	Rom1
Slc25a12	Asrgl1
Rapgef4	Fth1
Chn1	Fads2
Nfe2l2	Dtx4
Osbpl6	Tle4
Ssfa2	Psat1
Tmx2	Gcnt1
Ypel4	Rfk
Gm19426	Nmrk1
Serping1	Carnmt1
Ube2l6	Rorb
Timm10	Anxa1
Ptprj	Tmem2
Ndufs3	Mamdc2
Madd	Fam189a2
Acp2	Ak3
Pacsin3	Il33
Arfgap2	Asah2
Lrp4	Papss2
Atg13	Lipo3
Mdk	Acta2
Trp53i11	Fas
Accs	Lipa
Gm13889	Ifit2
2810002D19Rik	Ifit1bl1
Lrrc4c	Pcgf5
Fjx1	Ppp1r3c
Slc1a2	Myof
Hipk3	Plce1
Rcn1	Pdlim1
Pax6	Sorbs1
Bdnf	Aldh18a1
Meis2	Frat2
Thbs1	Rrp12
Inafm2	Hoga1
Ivd	Pyroxd2
Ccdc32	Nkx2-3
Trp53bp1	Scd2
Ppip5k1	Scd1
Ckmt1	Peo1
Ctdspl2	As3mt
Spg11	Calhm2
B2m	Sh3pxd2a
Trpm7	Cfap43
Mertk	Gsto1
Idh3b	Itprip
Cds2	Smc3
Gpcpd1	Pdcd4
Chgb	Adra2a
Trmt6	Gpam
Mcm8	Vti1a
Insm1	Dclre1a
Cst3	Adrb1
Entpd6	Afap1l2
Pygb	Hspa12a
Nsfl1c	Eno4
Id1	Shtn1
Bcl2l1	Vax1
Pdrg1	Fam171a1
Kif3b	Meig1
Snta1	Frmd4a
Raly	Usp6nl
Trp53inp2	Itih2
Gss	Itih5
BC029722	Sfmbt2
Rbm39	Pfkfb3
Nnat	Itga8
Ctnnbl1	Pter
Gm34402	Slc39a12
Snhg11	Nebl
Chd6	Armc3
Ptprt	Enkur
Slc35c2	Apbb1ip
Ncoa3	Nrarp
Znfx1	Entpd2
Zfas1	Surf4
Slc9a8	Wdr5
Atp9a	Rxra
Zfp217	Col5a1
Cyp24a1	Ptges
Rab22a	Fnbp1
Gm14410	Lamc3
Cdh4	Plpp7
Lama5	Dnm1
Mrgbp	Eng
Ogfr	Ptrh1
Col9a3	Cfap157
Dido1	Fam129b
Dnajc5	Traf1
1110015O18Rik	Hc
Pkia	Gsn
Zc2hc1a	Ggta1
Hey1	Ptgs1
Zfp704	Crb2
Pag1	Tnfaip6
4632415L05Rik	Rif1
Cp	Fmnl2
A830092H15Rik	Ccdc148
Tnik	Pkp4
Mynn	Cd302
Spry1	Ly75
Larp1b	Pla2r1
Setd7	Fign
Trpc4	Grb14
Alg5	Lrp2
Sertm1	Erich2
Tm4sf1	Cybrd1
Tm4sf4	Hat1
Mbnl1	Dlx1
Rap2b	Dlx2
Arhgef26	Itga6
Slc33a1	Scrn3
Ptx3	Ttc30b
1110032F04Rik	Ttc30a1
Gria2	Dnajc10
Glrb	Frzb
Pdgfc	Nup35
Fgg	Tfpi
Fga	Slc43a3
Fgb	Olfr1033
D930015E06Rik	Ckap5
Trim2	Creb3l1
Fhdc1	Tspan18
Lrba	Cd82
Gm10705	Alx4
Rrnad1	LOC108168777
Bcan	Pamr1
Slc25a44	Cat
Arhgef2	Cd59a
Thbs3	D430041D05Rik
Trim46	Prrg4
Efna4	Elp4
Zbtb7b	Mpped2
Adar	Lgr4
Ints3	Ccdc34
S100a4	Fmn1
Sprr1a	Scg5
Tchh	Spred1
Rorc	Rasgrp1
Tuft1	Disp2
Cgn	Knstrn
Gabpb2	Chst14
Prune	Ganc
Anxa9	Shf
Cers2	Gatm
Ctss	Sqrdl
Sv2a	Sema6d
Hist2h2be	Fbn1
Txnip	Shc4
Zfp697	Galk2
Trim33	Fgf7
Syt6	Gabpb1
Olfml3	Fahd2a
Magi3	Mal
Fam212b	Nphp1
Atp5f1	1500011K16Rik
Slc6a17	Bcl2l11
Csf1	Gm14005
Gstm7	Fbln7
Taf13	Slc20a1
Wdr47	Ptpra
Prpf38b	4930473A02Rik
Gpr88	Lzts3
Dbt	Mavs
Plppr5	Pank2
Gm32632	Rnf24
Ptbp2	Smox
Tmem56	Prnp
Cnn3	Pcna
F3	Jag1
Camk2d	Dstn
Larp7	Rrbp1
Zgrf1	Zfp133-ps
Elovl6	Dtd1
Hadh	Rin2
Cyp2u1	Cfap61
Npnt	Kiz
Nfkb1	Nkx2-2
Tspan5	Thbd
Unc5c	Srxn1
Pdlim5	Tspyl3
Gbp7	Chmp4b
Gbp3	Ggt7
Gbp2	Cpne1
Kyat3	Gm39972
Pkn2	2900097C17Rik
Znhit6	Tgif2
Cyr61	Samhd1
Gm35187	Src
Gm40167	Tgm2
Ssx2ip	Lbp
Prkacb	Mafb
Adgrl2	Tox2
Ifi44	Jph2
Usp33	Ttpal
Zzz3	Wisp2
Ak5	Sdc4
Negr1	Dbndd2
Cth	LOC102638515
Ankrd13c	Pigt
Srsf11	Pltp
Rpe65	Slc13a3
Wls	Slc2a10
Asph	Eya2
Trp53inp1	Gm29679
Gem	Stau1
Cdh17	Kcnb1
Tmem64	Ptgis
Nkain3	Snai1
Pnisr	Dok5
Gpr63	Pmepa1
Pm20d2	Vapb
Pnrc1	Npepl1
Orc3	Gm30189
Mob3b	Ctsz
Ddx58	Gm14434
Topors	Lsm14b
Ubap1	Nkain4
AI464131	Eef1a2
Enho	Helz2
Dnajb5	Il7
Unc13b	Impa1
Ccdc107	Zfand1
Gba2	Car2
Zcchc7	Lrrc34
Plppr1	Skil
Aldob	Cldn11
Grin3a	Mfn1
Ctnnal1	Gnb4
Tmem245	Ccdc39
Lpar1	Sox2ot
AI314180	Sox2
Ugcg	Anxa5
Mup7	1700027H10Rik
Mup3	Pcdh18
Rgs3	Slc7a11
Tnc	Postn
Pappa	Ccna1
Astn2	Wwtr1
Brinp1	Pfn2
Megf9	Igsf10
Rasef	Plch1
Frmd3	Kcnab1
Kdm4c	Ssr3
Ptprd	Tiparp
Ttc39b	Mlf1
LOC108168966	Lxn
Elavl2	Rarres1
Caap1	Ift80
Mysm1	Rapgef2
Hook1	Gm17359
Dock7	Ppid
Alg6	Fam198b
Leprot	Gucy1a3
Pde4b	Lrrc71
Prkaa2	Pear1
Dhcr24	Nes
Lrrc42	AW047730
Podn	Lmna
Rab3b	Syt11
Ttc39a	Gm16069
Faf1	Fam189b
Dmrta2os	Kcnn3
Dmrta2	1700094D03Rik
Trabd2b	Nup210l
Stil	Slc39a1
Faah	S100a1
Pik3r3	S100a13
Akr1a1	S100a6
Atp6v0b	S100a10
St3gal3	Them4
Ptprf	Tdrkh
Slc2a1	Riiad1
Cldn19	Psmd4
Ppih	Ctsk
Ctps	Ecm1
Rragc	Ankrd35
Eva1b	Fmo5
Ncdn	Tbx15
AU040320	Vangl1
Csmd2	Ngf
Fndc5	Tspan2
C77080	Nras
Ccdc28b	Hipk1
Pef1	Phtf1
Zcchc17	Rhoc
Ptpru	Cttnbp2nl
Epb41	Wdr77
Gmeb1	Pifo
Snhg12	4933431E20Rik
Sesn2	Gstm5
Atpif1	Gstm2
Pigv	Gstm4
Rps6ka1	Psma5
Extl1	Celsr2
Pafah2	1700013F07Rik
Rsrp1	Stxbp3
Pithd1	Fam102b
Id3	S1pr1
Asap3	Vcam1
Luzp1	Cdc14a
Hspg2	Snx7
Casp9	Dpyd
Efhd2	Abcd3
Dhrs3	1810037I17Rik
Zfp933	Synpo2
Mthfr	Sec24d
Draxin	Prss12
Fbxo44	Tram1l1
Fbxo2	Casp6
Ptchd2	Ccdc109b
Casz1	Dkk2
Dffa	Cxxc4
Ube4b	Bdh2
Lzic	Cisd2
Ctnnbip1	Manba
Tmem201	Slc39a8
Per3	Ppp3ca
Plekhg5	Dapp1
Chd5	Ctbs
Ajap1	Ttll7
Smim1	Ptgfr
Tprgl	Slc44a5
Megf6	Erich3
Prdm16	4930570G19Rik
5930403L14Rik	Mir186
Gm13111	Plag1
Pank4	Car8
Cdk11b	4930412C18Rik
Ccnl2	2610301B20Rik
Mxra8	Decr1
Dvl1	Mmp16
Isg15	Tstd3
Klhl17	Pou3f2
Krit1	Klhl32
Fzd1	Manea
Cldn12	Epha7
Abcb1b	Ankrd6
Abcb4	Rragd
LOC108169023	Cnr1
Sema3e	Akirin2
Pclo	Cfap206
Gnai1	Toporsos
Gsap	Kif24
Pmpcb	Fam219aos
Reln	Gm12404
5031425E22Rik	Car9
Pus7	Tpm2
Klhl7	Npr2
Cdk5	Spag8
Slc4a2	Glipr2
Fastk	Grhpr
Smarcd3	Zbtb5
Nub1	Polr1e
Rheb	Ccdc180
Prkag2	Col15a1
Insig1	Alg2
Rbm33	Sec61b
Hadha	Nr4a3
Ywhah	Abca1
Fgfr3	4930412L05Rik
Dok7	AI427809
Lrpap1	Slc44a1
Adra2c	Fktn
Afap1	Palm2
Ppp2r2c	Txn1
Hs3st1	Svep1
Tapt1	Ptgr1
Fam184b	Wdr31
9630001P10Rik	Hdhd3
Slit2	Pole3
Ppargc1a	Zfp618
Rbpj	Tle1
Rell1	Frem1
Tbc1d1	Psip1
Klf3	Bnc2
Rbm47	Adamtsl1
Limch1	Plin2
Bend4	Hacd4
Atp10d	Cdkn2b
Clock	Fggy
Ppat	Cyp2j6
Hopx	Cyp2j9
Epha5	Nfia
Ugt2b5	Gm38709
Rufy3	Ube2u
Dck	Lepr
Gc	Wdr78
Adamts3	Slc35d1
Alb	Fam151a
Naaa	Acot11
Sdad1	Coa7
Shroom3	Bend5
Fras1	Efcab14
Bmp2k	AV051173
Coq2	Slc6a9
Aff1	Ccdc30
BC005561	Col9a2
Gbp6	Ppt1
Fgfrl1	Mfsd2a
Zfp932	Nt5c1a
Plcxd1	Mtf1
Zfp605	Dnali1
Chfr	Stk40
Pole	Col8a2
Iscu	Dlgap3
Svop	Zfp362
Kctd10	Trim62
Mmab	Azin2
1500011B03Rik	Rnf19b
Oasl2	Marcksl1
Triap1	Dcdc2b
Cox6a1	Khdrbs1
Pxn	Ptp4a2
Prkab1	1700003M07Rik
Hspb8	Adgrb2
Ksr2	Col16a1
Plbd2	Tinagl1
Oas1b	Serinc2
Acad12	Sdc3
Brap	Taf12
Camkk2	Map3k6
Clip1	Trnp1
Kntc1	Nudc
Kmt5a	Sfn
Tmem132b	LOC108169013
Kctd7	Paqr7
Wbscr17	Clic4
Gatsl2	Nipal3
Wbscr16	Stpg1
Abhd11	Fuca1
Ache	Lypla2
Pop7	Wnt4
Agfg2	Ece1
Tsc22d4	Camk2n1
Stag3	Vwa5b1
Gpc2	Ubxn10
Pdgfa	Pla2g5
Adap1	Tmco4
Actb	Htr6
Fscn1	Iffo2
Zfp853	Klhdc7a
Tecpr1	Rcc2
Atp5j2	Necap2
Gpr12	Arhgef19
Polr1d	Fhad1
Slc46a3	Kazn
B3glct	Znf41-ps
Samd9l	Gm13152
Sgce	2610305D13Rik
Peg10	Gpr157
Ppp1r9a	LOC102638183
Pdk4	Park7
Nxph1	Acot7
Ndufa4	Rpl22
Bmt2	Kcnab2
Gm4876	Fam213b
Met	Vwa1
Cttnbp2	Agrn
Ccdc136	Samd11
Atp6v1f	Akap9
Exoc4	Cfap69
Akr1b3	Steap4
Zc3hav1	Sema3d
Ubn2	Sema3a
Luc7l2	Cacna2d1
Klrg2	Hgf
Parp12	Ccdc146
Dennd2a	Fgl2
Tmem178b	Gm29779
Zfp467	Chpf2
AI854703	1700096K18Rik
Tmem176b	Actr3b
Tmem176a	Shh
Ccdc126	Gareml
Npy	Drc1
Cycs	Dpysl5
Npvf	Emilin1
Creb5	Abhd1
Lsm5	Fosl2
Ppm1k	Ppp1cb
Herc6	Pisd
Ccser1	Spon2
St3gal5	Ctbp1
Atoh8	Cfap99
Vamp8	Add1
Lrrtm1	Mfsd10
Ccdc142	LOC108169039
Rtkn	Ablim2
Paip2b	Sorcs2
Alms1	Tada2b
Nat8	Ccdc96
Tprkb	D5Ertd579e
Gmcl1	Man2b2
Hmces	Crmp1
Gata2	Evc
Mgll	Evc2
Plxna1	Stx18
Zxdc	Nsg1
Slc41a3	Wdr1
Tmem43	Rab28
Slc6a6	Cd38
4930590J08Rik	C130083M11Rik
Slc25a26	Sod3
Gpr27	Sel1l3
Gxylt2	Pcdh7
Pdzrn3	Nwd2
Cntn3	Pgm1
Grm7	Fam114a1
Gt(ROSA)26Sor	Wdr19
Lhfpl4	Ugdh
Prrt3	Uchl1
Atp2b2	Shisa3
Vgll4	Atp8a1
Plxnd1	Gabrg1
Lrtm2	Tec
Adipor2	Chic2
Erc1	Pdgfra
Rad52	Tmem165
Wnk1	C530008M17Rik
Atp6v1e1	Noa1
Usp18	Igfbp7
A2m	Adgrl3
C3ar1	Slc4a4
Phb2	Mthfd2l
Tpi1	Cxcl10
Gpr162	Sept11
Cops7a	Anxa3
Pianp	Antxr2
Ccnd2	Sec31a
Parp11	Wdfy3
Tspan9	Hsd17b11
Tead4	Nudt9
Tulp3	Sparcl1
Pzp	Spp1
Dusp16	Gbp9
Crebl2	Lrrc8b
Grin2b	Lrrc8c
Ptpro	Lrrc8d
Aebp2	Tgfbr3
Pde3a	Brdt
Slco1a5	A830010M20Rik
Etnk1	Evi5
Fgfr1op2	Fam69a
Rps4l	Mfsd7a
Bicd1	Miat
Cacng8	Asphd2
Leng8	Adrbk2
Cdc42ep5	2900026A02Rik
Rdh13	LOC105246973
Tmem86b	Sgsm1
Brsk1	Tmem119
Suv420h2	Coro1c
Cox6b2	Unc119b
Zfp865	Rplp0
Ccdc106	Cit
Mzf1	Ccdc60
Slc8a2	Suds3
9330104G04Rik	Taok3
Pnmal2	Fbxo21
Rtn2	Gm38465
Fosb	Dtx1
Ppp1r37	Aldh2
Clasrp	Hvcn1
Nectin2	Atp2a2
Grik5	P2rx7
Cic	Gm42025
Pafah1b3	Wdr66
Atp5sl	B3gnt4
Egln2	Vps37b
Akt2	Pitpnm2
Zfp607	Cdk2ap1
1700049G17Rik	Tctn2
Gm10651	Atp6v0a2
Zfp780b	Fam101a
Plekhg2	Ncor2
Lgals4	Tmem132c
Actn4	Rimbp2
Spred3	Ran
Ggn	Mmp17
Spint2	Phkg1
Zfp568	Nupr1l
Zfp82	Gusb
Zfp382	Gtf2ird1
Gm5113	Clip2
Tyrobp	Limk1
Aplp1	Eln
Chst8	Por
Pepd	Col26a1
Zfp536	Ift22
Vstm2b	Vgf
Vsig10l	Serpine1
Shank1	Pcolce
Aspdh	Ap4m1
Fam71e1	Fam20c
Ppfia3	Micall2
Ppp1r15a	Elfn1
Plekha4	Chst12
Bcat2	Lfng
Dbp	Ttyh3
Nomo1	Iqce
Gtf2h1	Gna12
Ldha	Foxk1
Nav2	Radil
Nell1	Mmd2
Nipa1	Kdelr2
Atp10a	D130017N08Rik
Chrna7	Pms2
Pcsk6	Arpc1b
Rpl17-ps10	Wasf3
1810026B05Rik	Rasl11a
Slco3a1	Flt1
Rlbp1	Fry
Gm35040	Gng11
Mesdc2	Bet1
Cemip	Col1a2
Gm30440	Pon3
Abhd17c	Pon2
Gm26708	Thsd7a
Prss23	Gpr85
Me3	Tes
Sytl2	Cav2
Crebzf	Cav1
Fam181b	Wnt2
Ints4	Cped1
Rnf169	Fam3c
Arhgef17	Ptprz1
Inppl1	Iqub
Il18bp	Tmem229a
Pgap2	Smo
Stim1	1700080G18Rik
Dnajc19-ps	Cpa4
Trim34a	Cep41
Trim5	Podxl
Trim12c	Plxna4
Trim30a	Slc35b4
Trim30d	Akr1b8
Hpx	Bpgm
Swap70	Tmem140
Ctr9	Fam180a
Eif4g2	Creb3l2
Usp47	D630045J12Rik
Btbd10	Hipk2
Rras2	Tcaf2
Pde3b	Arhgef5
Thumpd1	Cntnap2
Gm9234	Pdia4
Usp31	Zfp783
Ndufab1	Zfp746
Palb2	Rarres2
Gtf3c1	Gpnmb
Sbk1	Osbpl3
Ppp4c	C530044C16Rik
Kctd13	Cbx3
Pagr1a	Skap2
Zfp747	Tril
Phkg2	Nod1
Gm39090	Gars
Ctf1	Inmt
Fbxl19	Aqp1
Stx4a	Adcyap1r1
Zfp646	Abcg2
Kat8	Nap1l5
Tial1	Fam13a
Inpp5f	Grid2
Acadsb	Ndnf
Edrf1	Eif2ak3
Adam12	Chmp3
Adam8	Reep1
Athl1	Rnf181
Ifitm2	Ggcx
Hras	Mat2a
Pnpla2	Capg
Dusp8	Tmsb10
Tssc4	Dnah6
Cdkn1c	Pole4
Insr	Pcgf1
Arhgef18	Mob1a
Camsap3	Actg2
Trappc5	Dysf
Prr36	Cyp26b1
Snapc2	Sfxn5
Efnb2	Nat8f4
Ankrd10	Anxa4
Cdc16	Antxr1
Fbxo25	Cnbp
Csmd1	Gm15612
Mcph1	Cfap100
Agpat5	Aldh1l1
Defb1	LOC102631993
Defb11	Fbln2
Vdac3	Prickle2
Polb	A730049H05Rik
Sfrp1	Lrig1
Adam9	Tmf1
Fgfr1	Foxp1
Prosc	Chl1
Nrg1	Lrrn1
Rbpms	Ttll3
Tnks	Il17rc
Cnot7	Slc6a11
Fat1	Slc6a1
Tlr3	Syn2
Sorbs2	Timp4
1700029J07Rik	Zfp422
Snx25	Rassf4
Cfap97	Zfp239
Slc25a4	Hnrnpf
Wwc2	Zfp9
Spcs3	Cacna1c
Gpm6a	Wnt5b
Ddx60	Slc25a18
Psd3	Bcl2l13
Cilp2	M6pr
Ndufa13	Apobec1
Mau2	Slc2a3
Ncan	C1s1
Tmem161a	Lrrc23
Sugp2	Tapbpl
Abhd8	Scnn1a
Ano8	Cd9
Gtpbp3	Kcna6
Bst2	1700018A23Rik
Tmem221	BC064078
Unc13a	Ybx3
Jak3	Mansc1
Fcho1	Gpr19
Hmox1	Lockd
Gm26721	Hebp1
Tnpo2	Emp1
Fbxw9	Mgp
Neto2	Arhgdib
Zfp423	Rerg
Cyld	Eps8
Gm26843	Mgst1
Gnao1	Slco1c1
Nup93	St8sia1
Nlrc5	Sox5
Cpne2	Bcat1
Cx3cl1	Casc1
Polr2c	Rassf8
Dok4	Tmtc1
Sap18b	Myadm
Got2	Ttyh1
Cdh8	D030047H15Rik
Cbfb	Syt5
4931428F04Rik	Isoc2b
Edc4	Isoc2a
Psmb10	Zim1
Lcat	Peg3
Slc12a4	Peg3os
Sntb2	Vmn2r29
Nfat5	Sepw1
Hp	Ehd2
Vat1l	Npas1
Osgin1	Dact3
Necab2	Pnmal1
Mbtps1	Gm42372
Gse1	Apoe
Jph3	Pvr
Sprtn	Zfp108
BC021891	Plaur
Kcnk1	Irgq
Slc35f3	Tgfb1
Coa6	Axl
Gm17296	Mia
Irf2bp2	Ltbp4
Tomm20	Pld3
Rbm34	Psmc4
Itgb1	Sirt2
Gucy1a2	Clip3
Gria4	Arhgap33
Pdgfd	Hspb6
Olfm2	Fxyd5
Icam1	Fxyd1
Keap1	Ccne1
Cdkn2d	Plekhf1
Ilf3	Myh14
Ldlr	Atf5
Rgl3	Ptov1
Elavl3	Med25
Zfp599	Gm31028
Zfp810	Gm15545
B3gat1	Rcn3
Acad8	Ftl1
Ncapd3	Dhdh
Opcml	Emp3
Ntm	Sergef
St14	Tmem86a
Aplp2	Svip
Nfrkb	Luzp2
Kirrel3	Cyfip1
St3gal4	Gabrg3
4930581F22Rik	Ndn
Rpusd4	Klf13
Cdon	Apba2
Spa17	Chsy1
Ubash3b	Aldh1a3
3110039I08Rik	Synm
Sorl1	Rgma
Nectin1	Fam174b
Gm30373	St8sia2
Thy1	Abhd2
Gm10687	Anpep
Mcam	Idh2
Abcg4	Crtc3
Trappc4	Saxo2
Ccdc84	Mex3b
Bcl9l	Gm16638
Ift46	Cfap161
Kmt2a	Nox4
Fxyd6	Grm5
Apoa1	Ctsc
2900052N01Rik	Ccdc89
Cadm1	Gm26944
Bco2	Tenm4
Sdhd	Gab2
Timm8b	Kctd14
AU019823	Myo7a
Zc3h12c	Acer3
AI593442	Lrrc32
Chrnb4	Gm15506
Scaper	Map6
Snx33	Serpinh1
Ptpn9	Gdpd5
Man2c1	Spcs2
Scamp5	P4ha3
Cox5a	Dnajb13
Clk3	Coa4
Ubl7	Mrpl48
Islr	Plekhb1
Stoml1	Fchsd2
Loxl1	Prkcdbp
6030419C18Rik	Tpp1
Nptn	Olfml1
Neo1	Ric3
Parp6	Lmo1
Myo9a	Stk33
Coro2b	Ipo7
Smad6	Adm
Lctl	Ampd3
Igdcc4	Dkk3
Pdcd7	Mical2
Oaz2	Arntl
Csnk1g1	Spon1
Tln2	Syt17
Rora	9030624J02Rik
Gtf2a2	Knop1
Rab27a	Iqck
Fbxo9	Gprc5b
Eef1a1	Gm5601
Phip	Tmem159
Hmgn3	Crym
Ibtk	Vwa3a
Dopey1	Gga2
Cyb5r4	Prkcb
Snhg5	Il4ra
1190002N15Rik	Nupr1
Chst2	Ccdc189
U2surp	Bag3
Paqr9	Plekha1
Rnf7	Htra1
Slc25a36	Ikzf5
Pik3cb	Cpxm2
Msl2	Fam53b
Ephb1	Ctbp2
Amotl2	Fank1
Trf	Dock1
Alas1	Bnip3
Dock3	Jakmip3
Mapkapk3	Nkx6-2
Cacna2d2	Cfap46
Rassf1	Adgra1
Hyal1	Fuom
Sema3b	Ifitm1
Slc38a3	Ifitm3
Sema3f	Rnh1
Uba7	Rplp2
Tcta	Gm10575
Qrich1	Chid1
Uqcrc1	Ap2a2
Atrip	Ifitm10
Dhx30	Lsp1
Lrrfip2	H19
Epm2aip1	Igf2
Glb1	Cars
Stt3b	Tnfrsf22
Rbms3	Tnfrsf23
Cmc1	Stxbp2
Ctdspl	Ctxn1
Acaa1a	Gm31135
Cx3cr1	9530052E02Rik
Slc25a38	Col4a1
Nktr	Col4a2
E530011L22Rik	Carkd
Lars2	Gm5607
COX1	Sox1
COX3	Gas6
ND4	Rasa3
CYTB	4932443I19Rik
Clcn5	4930467E23Rik
Syp	Gm40466
Xk	Gm21811
Gm33784	Nek5
Tspan7	Thsd1
Med14	Plat
Cask	Adam5
Kdm6a	Tacc1
Slc9a7	Adgra2
Cdk16	Eif4ebp1
Elk1	Gsr
Zfp182	Saraf
Gria3	Mfhas1
Thoc2	D8Ertd82e
Tenm1	AI429214
Hprt	Zdhhc2
Zic3	Fam149a
Fgf13	Lrp2bp
Sox3	Tenm3
Slitrk2	Aga
Mtm1	Scrg1
Zfp185	Mfap3l
Xlr3b	Nat1
Mecp2	Nat2
Atp6ap1	Lpl
Rab39b	Crlf1
Dmd	Isyna1
Gk	Pgpep1
Arx	Mast3
Klhl15	Ccdc124
Ophn1	Zfp709
Snx12	Tpm4
Ogt	Fam32a
Cited1	Ednra
Chic1	Slc10a7
Xist	Lsm6
C77370	Zfp827
Cox7b	Hhip
Brwd3	Gab1
Sh3bgrl	Tecr
Chm	2210011C24Rik
Diaph2	Palm3
Tceal6	Rad23a
Gprasp1	Calr
Tceal5	A230103J11Rik
Bex1	Wdr83os
Frmpd3	Gpt2
Col4a5	Adcy7
Chrdl1	Nkd1
Pak3	Gm3134
Amot	Gm19935
Fgd1	Gm42035
Iqsec2	Rbl2
Kantr	Rpgrip1l
3010001F23Rik	Mmp2
Shroom2	Arl2bp
2210013O21Rik	Adgrg1
Sat1	Drc7
Ptchd1	Ccdc113
Ap1s2	Cdh11
Ace2	Cdh5
Tmsb4x	Cmtm3
Vamp7	Cmtm4
	B3gnt9
	Tradd
	Tppp3
	Enkd1
	Tango6
	Nqo1
	Gm1943
	Mtss1l
	Il34
	Ddx19b
	Mlkl
	Ldhd
	Tmem231
	Mon1b
	Dynlrb2
	Cdyl2
	Gcsh
	Sdr42e1
	Cdh13
	Wfdc1
	Cotl1
	Crispld2
	Zcchc14
	Slc7a5
	Gm22
	Cyba
	Taf5l
	Agt
	2310022B05Rik
	Trim67
	Egln1
	Ntpcr
	LOC108167576
	Mmp3
	Tmem123
	Birc3
	9230110C19Rik
	Cep126
	Cwc15
	Ccdc67
	Col5a3
	A230050P20Rik
	S1pr2
	Pde4a
	Slc44a2
	Carm1
	Dock6
	Ccdc151
	Ecsit
	Cnn1
	Elof1
	Bmper
	Dpy19l1
	Glb1l2
	Jam3
	Igsf9b
[truncated: 174 more rows]
