# Supplementary material for: Tet1 Regulates Astrocyte Development and Cognition of Mice Through Modulating GluA1
Source: Front Cell Dev Biol. 2021 Oct 28;9:644375. doi: 10.3389/fcell.2021.644375 (PMC8581465; doi:10.3389/fcell.2021.644375)
Supplement: Supplementary file 3 [file Table_2.xlsx]

## Sheet: DhmR_all_annotated
PeakID (cmd=annotatePeaks.pl Peaks_all.bed mm9)	Chr	Start	End	Gene Name
6712	chr5	44432011	44432483	Prom1
8563	chr8	81887056	81887324	Smad1
8434	chr8	33988754	33989038	Gm3985
5006	chr2	75537987	75538265	Nfe2l2
3509	chr16	24460096	24460541	Lpp
7652	chr6	127216434	127217309	Gm38404
4863	chr2	35574235	35574972	Dab2ip
4628	chr19	42985859	42986305	Hps1
1387	chr11	63544337	63544765	Hs3st3b1
1932	chr12	70890804	70891066	4930512B01Rik
2634	chr14	26336245	26336497	Mir3075
1785	chr12	15890351	15891141	Trib2
8419	chr8	31974045	31974382	Dusp26
1250	chr11	32667488	32668070	Smim23
9363	chr9	117819315	117819769	Azi2
9333	chr9	112090216	112090606	Arpp21
6642	chr5	31155733	31156123	Mapre3
5810	chr3	116139759	116140357	Cdc14a
4893	chr2	45100249	45100484	Zeb2
3957	chr17	45804993	45805453	Capn11
8409	chr8	28217553	28217941	Brf2
3497	chr16	22381231	22381559	Etv5
6531	chr4	150848305	150848745	Gm13090
7022	chr5	121033335	121033792	Tpcn1
3919	chr17	33640683	33641126	Adamts10
728	chr10	23621776	23622367	Vnn1
1244	chr11	31535088	31535573	Bod1
1638	chr11	109592128	109592506	Fam20a
29	chr1	21088427	21088815	Tram2
7816	chr7	27902912	27903282	Cyp2f2
5831	chr3	121312084	121312473	A730020M07Rik
4087	chr17	83722048	83722551	Eml4
1969	chr12	77105598	77105920	Mir5101
2203	chr13	20005699	20005987	Gpr141
6358	chr4	122926138	122926454	Heyl
4358	chr18	63027369	63027672	Apcdd1
2994	chr15	12474721	12475182	Pdzd2
6587	chr5	9032224	9032567	Crot
4003	chr17	56887336	56887670	Nrtn
4836	chr2	31731902	31732342	Lamc3
3844	chr17	14556356	14556698	4930474M22Rik
3889	chr17	28547668	28548015	Tulp1
2086	chr12	102278521	102278827	Ccdc88c
1322	chr11	53066157	53066540	Hspa4
7337	chr6	39345479	39345855	Rab19
5804	chr3	115414596	115415616	S1pr1
2699	chr14	46680632	46681411	Gm1821
7398	chr6	56510599	56511175	Lsm5
1259	chr11	34753740	34754224	Spdl1
8694	chr8	117574227	117574672	Wwox
5464	chr2	180081167	180081667	Gata5
5401	chr2	170322930	170323161	Cyp24a1
3475	chr16	14939726	14940091	Efcab1
4319	chr18	55105359	55105798	Zfp608
8193	chr7	133146080	133146306	Gsg1l
6327	chr4	117134981	117135357	Rnf220
6894	chr5	104854622	104855445	Spp1
4902	chr2	48925134	48925519	Orc4
1203	chr11	19697410	19698179	Spred2
4261	chr18	38526885	38527592	Gnpda1
4429	chr18	77547117	77548042	Loxhd1
1354	chr11	59477018	59477501	Mprip
4066	chr17	78993678	78993975	Vit
8	chr1	11169592	11170450	Prex2
7479	chr6	90656191	90656425	Iqsec1
2359	chr13	54711646	54712104	Cltb
6375	chr4	125557137	125557442	2610028E06Rik
7790	chr7	6339726	6340146	Zfp28
4993	chr2	73901716	73902152	Atp5g3
8611	chr8	91583441	91583861	Sall1
6631	chr5	25204320	25205197	Xrcc2
8577	chr8	84925971	84926428	Il15
8948	chr9	43671781	43672572	Nectin1
5215	chr2	137486945	137487265	Jag1
5970	chr4	8326288	8326682	Rab2a
4094	chr17	84385643	84385876	8430430B14Rik
3540	chr16	30745279	30746097	Fam43a
6421	chr4	132166699	132167070	Eya3
4704	chr19	57041288	57041548	Afap1l2
2394	chr13	60532830	60533159	Dapk1
1266	chr11	35324344	35324649	Mir218-2
6578	chr5	5373564	5373886	Cdk14
8789	chr8	129365065	129365465	A630001O12Rik
3419	chr15	101813995	101814337	Krt8
3326	chr15	85471701	85472009	Wnt7b
5433	chr2	173177805	173178468	Pmepa1
4209	chr18	24624620	24625042	2700062C07Rik
4784	chr2	24783306	24783644	Arrdc1
7514	chr6	97764114	97764489	Mitf
39	chr1	25074705	25075002	Gm20172
558	chr1	177677826	177678166	Wdr64
7854	chr7	37112844	37113682	Tshz3
8806	chr9	9896024	9896560	Mir6237
8091	chr7	105481162	105481471	Acer3
7184	chr5	145129570	145130040	Dmrt1i
6101	chr4	55384279	55384702	Rad23b
4570	chr19	30374005	30374273	Mbl2
2350	chr13	53577917	53578356	Msx2
2479	chr13	96539923	96540328	F2rl2
1	chr1	3848914	3849285	Xkr4
506	chr1	165889437	165889980	Scyl3
5929	chr3	146338032	146338710	4930503B20Rik
5554	chr3	37855955	37856295	Gm20755
4184	chr18	15140005	15140318	4933424G05Rik
7950	chr7	74255382	74255654	1700112J16Rik
8100	chr7	106172371	106172858	Uvrag
7583	chr6	115805688	115806307	Ift122
8600	chr8	89561518	89561923	N4bp1
2845	chr14	76970030	76970471	Serp2
8537	chr8	72895788	72896403	Comp
581	chr1	182214164	182214748	Psen2
4676	chr19	52758975	52759413	AA387883
4200	chr18	21385470	21385745	Garem1
678	chr10	7709113	7709447	Tab2
3862	chr17	24611309	24611599	Bricd5
1517	chr11	86071171	86071568	Ints2
8941	chr9	43406759	43407333	Nectin1
2808	chr14	69866798	69867058	Slc25a37
1975	chr12	77604011	77604595	Mir5135
1973	chr12	77296807	77297134	Esr2
8214	chr7	135532488	135532989	Rgs10
6797	chr5	77376806	77377271	Paics
2302	chr13	45284745	45285214	Dtnbp1
4827	chr2	30691982	30692290	Asb6
3849	chr17	15851520	15851908	Chd1
2745	chr14	58418708	58419141	Mir3077
8776	chr8	127093847	127094125	Agt
8711	chr8	119927635	119928085	Mir7077
2400	chr13	63175294	63176013	2010111I01Rik
2034	chr12	87270460	87270928	Ttll5
4405	chr18	74106171	74106469	Mapk4
2029	chr12	86828321	86828735	Fos
3552	chr16	32177730	32178249	Bex6
5671	chr3	83980327	83980754	Gm6525
8153	chr7	120453024	120453389	Btbd10
2723	chr14	55494325	55495118	Ppp1r3e
4218	chr18	29526489	29527165	4930527G23Rik
775	chr10	39814552	39814884	Slc16a10
5668	chr3	82187486	82187951	Map9
20	chr1	14631252	14631716	Msc
1983	chr12	79044566	79045243	Gphn
4304	chr18	47709146	47709597	Gm5095
4180	chr18	14780199	14780634	Ss18
4139	chr17	91253628	91253908	4930480K15Rik
468	chr1	155577749	155578165	C230024C17Rik
9012	chr9	47950629	47951128	Nxpe2
3030	chr15	27527779	27528181	Mir7117
7247	chr6	11877624	11878353	Phf14
78	chr1	39287935	39288168	Npas2
6612	chr5	21059573	21060154	Lrrc17
5571	chr3	41336043	41336450	2400006E01Rik
413	chr1	136929239	136929556	Ube2t
294	chr1	93218276	93218850	Espnl
764	chr10	35730906	35731368	Hs3st5
7575	chr6	114092636	114093030	Slc6a11
2075	chr12	101204690	101205104	Kcnk13
9109	chr9	63458657	63459471	Aagab
4582	chr19	32480448	32480814	2700046G09Rik
1981	chr12	78655042	78655427	Fut8
7634	chr6	124484230	124484686	C1s1
8754	chr8	124174347	124175352	Zcchc14
3559	chr16	33015746	33016050	Iqcg
2522	chr13	105806191	105807221	Rgs7bp
5922	chr3	145809207	145809496	Mcoln2
8649	chr8	108379968	108380449	Thap11
7777	chr7	3225140	3225704	Mir295
6220	chr4	87983841	87984442	Hacd4
8519	chr8	67144271	67144717	Cpe
2583	chr14	12275438	12275923	Ptprg
2589	chr14	15518005	15518294	Slc4a7
9401	chrX	11374448	11374709	Bcor
2814	chr14	70955233	70955746	Hr
710	chr10	19037610	19038370	Olig3
7603	chr6	118571810	118572167	Ankrd26
7087	chr5	129750444	129750929	Adgrd1
5105	chr2	113638715	113639256	Scg5
112	chr1	51548616	51548972	Nabp1
5935	chr3	148277610	148278173	Adgrl2
9423	chrX	39371059	39371397	Xiap
588	chr1	183188878	183189167	Wdr26
1684	chr11	116142110	116142818	Galr2
5097	chr2	109815025	109815387	Ccdc34
756	chr10	30961015	30961426	Hddc2
4422	chr18	76560189	76560534	Smad2
9543	chrY	2891840	2892210	Gm3376
8851	chr9	24749168	24749454	E130101E03Rik
6257	chr4	99121601	99121900	Foxd3
2590	chr14	16141582	16141951	B230110C06Rik
542	chr1	172379435	172379738	Nos1ap
3750	chr16	92336286	92336806	4930563D23Rik
3114	chr15	50546864	50547298	Trps1
7845	chr7	35366001	35366306	Kctd15
9255	chr9	99643958	99644705	Cldn18
5337	chr2	163098033	163098378	Tox2
8073	chr7	103074400	103075289	Tenm4
4649	chr19	46975863	46976130	Nt5c2
9133	chr9	67392715	67392951	Tln2
7123	chr5	133929835	133930180	Gatsl2
170	chr1	66421025	66421429	Map2
4873	chr2	35944564	35945203	Lhx6
5745	chr3	99826465	99826909	Spag17
26	chr1	17479021	17479331	Pi15
6513	chr4	148348941	148349447	Gm13205
2116	chr12	108868572	108868998	4930465M20Rik
7299	chr6	30856135	30856574	Tsga13
2250	chr13	33854662	33855606	Serpinb6e
526	chr1	169135247	169136357	Uck2
9117	chr9	64643471	64643799	Dennd4a
8298	chr7	148594921	148595161	Gatd1
3500	chr16	22886329	22887012	Ahsg
6218	chr4	87614068	87614294	Mllt3
8251	chr7	141560809	141561360	D7Ertd443e
6568	chr4	155164345	155164681	Tmem88b
232	chr1	81925083	81925352	Mir6344
6997	chr5	116828361	116828647	Hspb8
6207	chr4	84617547	84617897	Cntln
3458	chr16	11143998	11144418	Txndc11
3054	chr15	31457755	31458001	2019-03-06
6008	chr4	24724390	24724918	Klhl32
1182	chr11	14534668	14534988	Pom121l12
7963	chr7	77494591	77494949	Nr2f2
6744	chr5	63715866	63716169	Nwd2
1447	chr11	72753677	72754623	Atp2a3
207	chr1	76480276	76480787	Gm17751
7595	chr6	117228995	117229423	Cxcl12
1510	chr11	84520185	84521495	1700109G15Rik
48	chr1	33956965	33957435	Bend6
3641	chr16	50733063	50733308	Dubr
3585	chr16	35919042	35919630	Parp9
8607	chr8	91424745	91425025	Mir8110
1988	chr12	80764694	80765043	9430078K24Rik
4128	chr17	88740438	88740956	Foxn2
5981	chr4	9981693	9982272	4930448K20Rik
4376	chr18	65680407	65680686	Zfp532
4243	chr18	35455381	35455680	Lrrtm2
2763	chr14	61913446	61913739	1700109G14Rik
1141	chr11	3079671	3080045	Sfi1
984	chr10	91491182	91491527	Mir135a-2
8011	chr7	87363533	87363877	Cib1
1155	chr11	5109621	5110113	Kremen1
788	chr10	43259456	43259882	1700021F05Rik
4797	chr2	26879717	26879961	Slc2a6
7530	chr6	99929567	99929926	Prok2
5238	chr2	144244447	144244764	Zfp133-ps
6630	chr5	25173519	25173882	Xrcc2
6335	chr4	118183858	118184151	2610528J11Rik
4115	chr17	86999276	86999504	Epas1
1313	chr11	51283103	51283506	Phykpl
7891	chr7	53721983	53722394	Kcnc1
1617	chr11	104335997	104336508	Kansl1
8634	chr8	97870757	97871139	Mmp15
6048	chr4	43253871	43254198	Atp8b5
3521	chr16	25779911	25780730	Trp63
490	chr1	160535396	160535829	Mir488
1843	chr12	35447566	35447834	Hdac9
1112	chr10	122282583	122283462	Mirlet7i
6502	chr4	147468913	147469349	Agtrap
1294	chr11	45515523	45515785	F630206G17Rik
461	chr1	155121877	155122163	Lamc1
3451	chr16	10302309	10302744	Emp2
9438	chrX	68714520	68714814	Cd99l2
7894	chr7	54161334	54161709	Tsg101
7111	chr5	132326542	132326861	4930563F08Rik
6345	chr4	119509359	119509662	Hivep3
4640	chr19	45506815	45507469	Btrc
1358	chr11	60165268	60165768	Tom1l2
782	chr10	42104588	42105184	Afg1l
5225	chr2	139946351	139946783	Esf1
8701	chr8	118891438	118891829	Dynlrb2
6510	chr4	148114175	148114406	Casz1
3607	chr16	39403165	39403587	Gm36742
3648	chr16	55505972	55506300	Mir5118
781	chr10	41471751	41472046	BC048559
8029	chr7	90893285	90894816	Il16
3015	chr15	25322408	25322634	Basp1
9323	chr9	110628547	110628950	Pth1r
1950	chr12	73561215	73561793	Lrrc9
6987	chr5	115736522	115737187	Coq5
5748	chr3	100921230	100921513	Ptgfrn
5578	chr3	51168581	51169121	Elf2
5327	chr2	161530092	161531212	Chd6
8268	chr7	143686728	143687547	C230079O03Rik
8486	chr8	47337621	47338075	Slc25a4
1890	chr12	52835872	52836098	Strn3
8723	chr8	121620373	121620850	Hsbp1
6281	chr4	103451247	103451584	Gm12718
872	chr10	68306556	68306904	Tmem26
8801	chr9	9061378	9062036	Pgr
1146	chr11	3721229	3721482	Osbp2
89	chr1	40902227	40902575	Tmem182
8058	chr7	97586035	97586550	Crebzf
988	chr10	91759701	91759953	Gm20757
4342	chr18	60002421	60003621	Mir6355
1454	chr11	74814640	74815084	Mir684-1
8528	chr8	71536543	71536878	Atp6v1b2
6969	chr5	114418333	114418647	Ssh1
8661	chr8	109927338	109927744	Nqo1
3960	chr17	46296661	46297098	Gtpbp2
7717	chr6	138363325	138363746	Lmo3
5117	chr2	116815035	116815401	D330050G23Rik
1584	chr11	98943465	98943870	Tns4
7174	chr5	142902866	142903092	Foxk1
1675	chr11	114950371	114950851	Rab37
649	chr1	195259683	195260128	Camk1g
7219	chr5	150424577	150425628	Hsph1
5527	chr3	30042873	30043267	Mecom
8793	chr8	129929250	129929564	Pard3
3903	chr17	30292278	30292616	Zfand3
2150	chr12	117496895	117497223	Wdr60
1318	chr11	52374689	52375081	9530068E07Rik
642	chr1	193380979	193381364	Dtl
8704	chr8	119111735	119112139	Dynlrb2
8191	chr7	133092238	133092469	Gsg1l
1764	chr12	9087310	9087733	Ttc32
6290	chr4	105143671	105143988	Plpp3
8847	chr9	23498798	23499226	Npsr1
4849	chr2	32631671	32632088	Ptrh1
8668	chr8	110911075	110911932	Lncbate1
5592	chr3	53794452	53794689	Ufm1
184	chr1	72769111	72769627	Rpl37a
776	chr10	39856777	39857157	Slc16a10
3738	chr16	90680954	90681329	Mis18a
1570	chr11	96163187	96163569	Hoxb5
9286	chr9	104840466	104840772	Mrpl3
6381	chr4	126172690	126173058	Ago1
2673	chr14	34412614	34413004	Ptpn20
5625	chr3	60401018	60401298	Mbnl1
181	chr1	71963542	71963849	Gm8883
412	chr1	136822701	136823313	Ppp1r12b
6239	chr4	95279888	95280279	Fggy
9293	chr9	105469643	105470139	Atp2c1
8642	chr8	105794537	105794897	1600027J07Rik
4933	chr2	58793637	58794037	Upp2
3721	chr16	87456509	87456988	Usp16
2893	chr14	103749050	103749824	Mycbp2
2062	chr12	97008350	97009054	Flrt2
5204	chr2	134749589	134749964	Plcb1
3935	chr17	35285429	35285820	Bag6
326	chr1	108608801	108609163	Bcl2
7740	chr6	141924972	141925405	Slco1a1
6989	chr5	115898234	115898511	Pla2g1b
2886	chr14	102251712	102252296	Lmo7
2543	chr13	111432929	111433302	Plk2
8892	chr9	32993937	32995040	Gm27162
5650	chr3	78705443	78705824	Rapgef2
5224	chr2	139926757	139927129	Tasp1
5129	chr2	119092395	119093079	Rhov
6660	chr5	34448135	34448922	4930557J02Rik
7212	chr5	150131721	150131975	Alox5ap
7189	chr5	147051050	147051489	Cdk8
4681	chr19	53428404	53428638	Mxi1
4287	chr18	44291934	44292266	Gm10267
2791	chr14	66587738	66588144	Clu
8076	chr7	103362528	103363276	Tenm4
5362	chr2	166224489	166225628	5031425F14Rik
4481	chr19	5473662	5473978	Efemp2
1867	chr12	41794153	41794451	Immp2l
4742	chr2	9280700	9281402	1700061F12Rik
3969	chr17	48705480	48706175	Unc5cl
4664	chr19	48550253	48550621	Sorcs3
7957	chr7	74783811	74784483	Lrrc28
2505	chr13	100492339	100492727	Cartpt
9264	chr9	101841406	101841695	Mir7243
8441	chr8	35171853	35172382	Dctn6
2936	chr14	122195662	122196157	Dock9
9110	chr9	63602558	63604014	Smad3
8364	chr8	17123506	17123941	Csmd1
1289	chr11	44255456	44255750	Ublcp1
8280	chr7	144810124	144810495	Gm12669
7159	chr5	140257379	140257678	Ints1
6113	chr4	56317848	56318183	Actl7b
8111	chr7	107698933	107699355	Coa4
841	chr10	61642005	61642418	Mir7662
7869	chr7	47943821	47944273	4933402C06Rik
9160	chr9	72743068	72743697	Pygo1
8708	chr8	119515907	119516608	Gcsh
5548	chr3	36178457	36178994	Qrfpr
1751	chr12	5217611	5217975	Klhl29
8510	chr8	60696413	60697210	Gm15881
7402	chr6	58829595	58829893	Nap1l5
9316	chr9	108383532	108384027	Lamb2
2121	chr12	110323533	110324242	Begain
474	chr1	156549855	156550623	Cacna1e
3563	chr16	33917053	33917932	Umps
8324	chr8	8728347	8728739	Arglu1
7552	chr6	108650716	108651064	0610040F04Rik
6024	chr4	33803496	33804184	Cnr1
9497	chrX	158536610	158537075	Nhs
4058	chr17	75680673	75681266	Ltbp1
2953	chr15	3439856	3440556	Ghr
6947	chr5	113033986	113034629	1700034G24Rik
6085	chr4	52649629	52649984	Toporsl
7549	chr6	108062291	108062517	Setmar
6715	chr5	44986333	44986568	Ldb2
8899	chr9	35262348	35262574	Cdon
8745	chr8	123519517	123519966	Fendrr
3489	chr16	20035133	20035514	Klhl6
7910	chr7	62091732	62092347	Luzp2
5488	chr3	9615604	9616266	Zfp704
4106	chr17	86028118	86028492	Six3
8884	chr9	32208096	32208760	Kcnj1
6069	chr4	46892925	46893219	Gabbr2
4176	chr18	13148014	13148450	Impact
3628	chr16	48420664	48420912	Gm5485
7262	chr6	17267764	17268010	Cav1
7557	chr6	111439309	111439620	1700054K19Rik
5632	chr3	64841516	64841883	Kcnab1
2418	chr13	70927082	70927364	Adamts16
305	chr1	94259620	94260029	Mir6900
8584	chr8	85663700	85664141	Tbc1d9
928	chr10	80139904	80140195	Mknk2
7274	chr6	22829465	22829744	Ptprz1
8889	chr9	32690795	32691105	Gm27162
1644	chr11	110954189	110954634	Kcnj2
4560	chr19	27408186	27408670	Kcnv2
4276	chr18	42864261	42864906	Gpr151
8509	chr8	60470338	60470726	Galnt7
4815	chr2	29348668	29349639	Mir133c
4076	chr17	80381203	80381798	Hnrnpll
9545	chrY	2894976	2895235	Gm3376
281	chr1	91966530	91966881	Asb18
3832	chr17	11973575	11974078	D17Ertd648e
3412	chr15	99921877	99922228	Dip2b
4928	chr2	57932271	57932714	Ermn
7382	chr6	52794134	52794497	Jazf1
8376	chr8	23149631	23151038	Atp7b
6485	chr4	141561971	141562338	Fhad1
5150	chr2	123141158	123141431	Sqor
748	chr10	26357915	26358377	Gm8709
1655	chr11	113575475	113575802	Cpsf4l
5077	chr2	105531471	105531749	Pax6
1943	chr12	72212318	72212600	Tomm20l
6905	chr5	107494042	107494378	Cdc7
3779	chr16	97999889	98000859	Ripk4
5724	chr3	95986325	95986919	Sv2a
3747	chr16	91550363	91550614	Ifngr2
6060	chr4	46209630	46209954	Xpa
8684	chr8	115777981	115778370	Gm10280
7669	chr6	134712152	134712472	1700055D16Rik
5369	chr2	166820248	166820667	Stau1
1018	chr10	95699524	95700106	4930459C07Rik
1125	chr10	125539758	125540393	Lrig3
9102	chr9	62501244	62501541	Itga11
741	chr10	25177836	25178141	Epb41l2
2806	chr14	68817148	68817655	Nefm
9241	chr9	97585799	97586478	Trim42
7922	chr7	71146422	71146844	Klf13
7439	chr6	84105816	84106107	Dysf
3032	chr15	27683426	27683674	Fam105a
8733	chr8	122737906	122738201	A330074K22Rik
3880	chr17	26575647	26576313	Neurl1b
3192	chr15	72545672	72546032	Peg13
4294	chr18	46287536	46287762	Trim36
5159	chr2	124614025	124614387	Sema6d
1545	chr11	90483270	90484566	Stxbp4
8352	chr8	13538557	13539374	1700029H14Rik
6468	chr4	140008636	140008943	Gm13016
1058	chr10	110029026	110029920	9230102K24Rik
7561	chr6	112700411	112700651	Rad18
4989	chr2	73497187	73497580	Chn1
6192	chr4	82053445	82053729	Nfib
5417	chr2	172093315	172093573	Mc3r
8306	chr7	151058099	151058425	Dhcr7
6211	chr4	85413606	85414446	Adamtsl1
8181	chr7	129435600	129436309	Prkcb
3141	chr15	56510595	56511124	Has2os
1535	chr11	88985542	88986282	Gm525
5299	chr2	157518170	157518495	Ctnnbl1
4978	chr2	71954222	71955023	Rapgef4
3775	chr16	97359512	97359890	Dscam
5258	chr2	150561225	150561720	Entpd6
7718	chr6	139684522	139685160	Pik3c2g
5690	chr3	87051904	87052166	Fcrls
1335	chr11	54911859	54912309	Gm2a
4652	chr19	47378861	47379311	Mir6995
3780	chr17	3200179	3200805	Scaf8
4847	chr2	32327041	32327741	Slc25a25
8992	chr9	45728869	45729194	Rnf214
5240	chr2	144572585	144572942	Scp2d1
165	chr1	65292818	65293786	Pikfyve
6588	chr5	9260897	9261366	9330182L06Rik
4579	chr19	31690678	31690946	Prkg1
4509	chr19	10557448	10557718	Ppp1r32
6074	chr4	47308535	47309016	Tgfbr1
2553	chr13	113306644	113306960	Il6st
2979	chr15	10550717	10551191	Gm10389
3270	chr15	79765918	79766233	Cbx7
7880	chr7	52795808	52796146	Plekha4
2961	chr15	6469487	6470121	Fyb
2569	chr13	115808428	115808845	Pelo
8824	chr9	20549702	20549944	Olfm2
319	chr1	107880800	107881177	Gm7160
2571	chr13	117384828	117385323	4930435F18Rik
1179	chr11	11813543	11814325	Ddc
1922	chr12	60874819	60875196	Fbxo33
735	chr10	24487535	24488034	Enpp1
2948	chr14	123464324	123464732	Tmtc4
8654	chr8	109342500	109342838	Has3
1271	chr11	35885591	35885836	Wwc1
6921	chr5	110450750	110451731	Zfp932
4566	chr19	29608542	29608926	Ric1
8781	chr8	128056183	128056445	Sipa1l2
7324	chr6	35259454	35259787	Slc13a4
1710	chr11	118026880	118027271	Dnah17
4783	chr2	24493499	24493749	Cacna1b
1133	chr10	127680285	127680697	Timeless
6271	chr4	100638582	100639187	Raver2
5476	chr3	5860332	5860833	Pex2
2421	chr13	71649664	71650255	Mir466f-4
2837	chr14	75313170	75313739	Lrch1
4456	chr18	84041639	84042181	Tshz1
4132	chr17	89365586	89366069	Lhcgr
1118	chr10	124759175	124759611	Slc16a7
1575	chr11	96817183	96817943	D030028A08Rik
5152	chr2	123995292	123995613	4930517E11Rik
7732	chr6	140767916	140768483	Aebp2
6938	chr5	112539103	112539962	1700028D13Rik
2428	chr13	74098739	74099340	Zdhhc11
5564	chr3	40909351	40909654	Pgrmc2
4718	chr19	58448249	58448475	Gm10007
8628	chr8	96849896	96850617	Mir138-2
5561	chr3	40097941	40098296	1700017G19Rik
7131	chr5	135195854	135196290	Eln
4191	chr18	15911714	15912192	Chst9
600	chr1	186474444	186475137	4930488B22Rik
80	chr1	39708059	39708304	Creg2
336	chr1	120885145	120885473	Mir6346
6806	chr5	81329996	81330499	Adgrl3
457	chr1	154576281	154576670	Apobec4
1301	chr11	48641524	48641937	Trim7
5247	chr2	146487633	146488355	4933406D12Rik
383	chr1	133050618	133051080	Eif2d
4945	chr2	60475027	60475431	Itgb6
2532	chr13	108428827	108429055	1700006H21Rik
3817	chr17	8729337	8729853	Pde10a
2497	chr13	99302941	99303945	2310005E17Rik
8496	chr8	49028205	49028477	Wwc2
92	chr1	41450282	41450589	4930448I06Rik
5354	chr2	164898769	164899228	1700025C18Rik
8413	chr8	29864202	29864559	Unc5d
3687	chr16	76591941	76592448	Gm30726
1164	chr11	6265910	6266391	Zmiz2
5450	chr2	178446091	178446896	Cdh26
2824	chr14	73232345	73232670	Fndc3a
4597	chr19	36970014	36970328	Fgfbp3
419	chr1	137329673	137330062	Ipo9
2015	chr12	85114847	85115189	Papln
7073	chr5	126052773	126053611	Tmem132b
4521	chr19	14938388	14939219	Tle4
3208	chr15	74201550	74202168	Gm32168
6836	chr5	92860671	92861213	Nup54
3839	chr17	14283349	14283585	Dact2
9459	chrX	99364405	99364958	Ercc6l
6706	chr5	43933723	43934156	C1qtnf7
8976	chr9	44915338	44915986	Scn2b
6398	chr4	128701078	128701516	Ak2
2289	chr13	42245271	42245634	Hivep1
3283	chr15	80580910	80581240	Tnrc6b
2312	chr13	46831903	46832407	Nup153
3096	chr15	39867844	39868140	Gm33251
3637	chr16	50172999	50173225	Gm4827
1030	chr10	96662460	96663244	4930556N09Rik
365	chr1	129284618	129285048	Mgat5
2730	chr14	56360621	56360865	Dhrs1
3255	chr15	78658229	78658733	Cdc42ep1
4632	chr19	43946973	43947199	Dnmbp
2021	chr12	85704195	85705487	Coq6
3430	chr16	4399881	4400130	Adcy9
4590	chr19	34792808	34793136	Slc16a12
3318	chr15	84780430	84781074	Mir1249
5193	chr2	131547886	131548266	5330413P13Rik
570	chr1	180759789	180760206	Kif26b
8923	chr9	41456354	41456696	Mir125b-1
3123	chr15	53020115	53020444	Ext1
5191	chr2	131004414	131004922	Cenpb
3761	chr16	93329132	93329539	1810053B23Rik
252	chr1	87599895	87600281	A630001G21Rik
6684	chr5	37503385	37504143	Jakmip1
883	chr10	71498437	71499052	1700049L16Rik
7864	chr7	38559554	38559941	Zfp536
4610	chr19	41018093	41018445	Zfp518a
6058	chr4	45789743	45790071	Gm12409
6667	chr5	35245429	35246092	Msantd1
6199	chr4	82911832	82912131	Ttc39b
3825	chr17	9689231	9689609	Pabpc6
9352	chr9	115467174	115467480	Mir467h
3618	chr16	43557633	43557898	Mir568
3275	chr15	80024439	80024789	Mgat3
2463	chr13	94010716	94010943	Papd4
2493	chr13	98775553	98775875	Arhgef28
105	chr1	46469454	46469870	Dnah7c
8330	chr8	10781793	10782188	B930025P03Rik
9233	chr9	95858797	95859131	Xrn1
5976	chr4	9008838	9009684	Clvs1
6532	chr4	150891253	150891837	Camta1
4500	chr19	10190061	10190302	Fads2
2380	chr13	59024593	59025184	Ntrk2
3549	chr16	31660840	31661116	Dlg1
408	chr1	136235481	136235795	Ppfia4
5410	chr2	171410909	171411378	1700028P15Rik
7241	chr6	7942160	7942705	C1galt1
7527	chr6	99412012	99412591	Foxp1
7434	chr6	82994803	82995164	Mir7040
2777	chr14	64046540	64047077	Fam167a
3601	chr16	38744003	38744371	B4galt4
9091	chr9	60323669	60324064	Thsd4
8912	chr9	40828821	40829181	Crtam
5301	chr2	157677433	157677970	Vstm2l
8867	chr9	29103612	29104032	Ntm
4956	chr2	63810445	63810720	Fign
7049	chr5	123440488	123441210	A930024E05Rik
9097	chr9	61664516	61664963	Rplp1
6458	chr4	138110660	138110983	Vwa5b1
3808	chr17	7375282	7375882	Rps6ka2
2307	chr13	46371128	46371657	Stmnd1
7039	chr5	123061737	123062520	Ift81
2706	chr14	48445990	48446499	4930447J18Rik
6609	chr5	20541315	20541919	Ptpn12
9200	chr9	83937711	83938184	Bckdhb
7826	chr7	29587887	29588135	Hnrnpl
5973	chr4	8631654	8631922	Chd7
8546	chr8	74205304	74206176	Jak3
8736	chr8	122824359	122824671	A330074K22Rik
5444	chr2	177855430	177855754	Phactr3
5502	chr3	21843930	21844166	Tbl1xr1
2133	chr12	112454446	112454748	4930595D18Rik
8118	chr7	108852524	108852791	Clpb
8312	chr7	151655475	151655770	Cttn
4969	chr2	70483217	70483547	Gorasp2
6529	chr4	150721708	150722035	Gm13090
4722	chr19	59629893	59630202	2700089I24Rik
8337	chr8	11263921	11264150	Col4a2
431	chr1	139021058	139021413	Nr5a2
7191	chr5	147082973	147083352	Cdk8
3487	chr16	18731705	18732129	Cldn5
7134	chr5	135278026	135278659	Eln
4729	chr2	3793858	3794333	Frmd4a
4329	chr18	57085748	57086043	2019-03-03
129	chr1	57069519	57069936	Satb2
6077	chr4	47816868	47817149	Nr4a3
4662	chr19	48026923	48027628	Cfap58
6033	chr4	40775913	40776278	Mir5123
926	chr10	79481608	79482030	Arhgap45
1083	chr10	116882050	116882402	Gm32141
6137	chr4	62120346	62120630	Wdr31
3024	chr15	26362377	26362937	2019-03-11
1792	chr12	17295473	17296002	Pdia6
8894	chr9	34609254	34609579	Kirrel3
662	chr10	3660487	3660876	Oprm1
168	chr1	66160174	66160808	Map2
6180	chr4	76135143	76135940	Ptprd
3447	chr16	9004115	9004632	1810013L24Rik
8007	chr7	86842147	86842623	Kif7
3156	chr15	60652893	60653313	9930014A18Rik
2728	chr14	56053868	56054246	Dhrs4
8594	chr8	87989740	87990345	Gpt2
3992	chr17	53617418	53617700	Rab5a
3439	chr16	6599438	6599887	Rbfox1
124	chr1	55114365	55114944	Coq10b
1429	chr11	69843856	69844220	Dlg4
4259	chr18	38162784	38163058	Arap3
2536	chr13	109001199	109001535	Elovl7
5856	chr3	130328710	130329056	Etnppl
4988	chr2	72999651	72999947	Ola1
6875	chr5	101858526	101858898	Nkx6-1
3611	chr16	41900703	41901066	Lsamp
2483	chr13	96659711	96660336	Iqgap2
9480	chrX	140364744	140365177	Dcx
6098	chr4	55221992	55222346	Rad23b
8202	chr7	134167836	134168195	Maz
6679	chr5	36097967	36098508	Ablim2
2259	chr13	36622452	36622808	Nrn1
7694	chr6	136627355	136627885	Plbd1
2212	chr13	25174855	25175404	Dcdc2a
6694	chr5	39442919	39443262	Clnk
1886	chr12	52036323	52036777	1700008C04Rik
7222	chr5	151478626	151479001	Pds5b
940	chr10	81062942	81063558	Tle6
685	chr10	10110492	10111133	Adgb
5313	chr2	159560283	159560755	4933416E03Rik
7809	chr7	25791740	25792160	Atp1a3
4360	chr18	63883276	63883710	Wdr7
3823	chr17	9245135	9245869	1700010I14Rik
2377	chr13	58795892	58796607	4930455J16Rik
3975	chr17	49702981	49703217	Daam2
8198	chr7	133940843	133941427	Aldoa
2500	chr13	99963274	99963547	Zfp366
3937	chr17	35686633	35687200	Cdsn
3162	chr15	62099135	62099495	H2afy3
3895	chr17	29090261	29091155	Kctd20
3303	chr15	83372115	83372822	Mcat
351	chr1	123347703	123348033	Ccdc93
8691	chr8	117330885	117331279	Wwox
6337	chr4	118674146	118674613	Lao1
9127	chr9	66507649	66508019	Car12
1854	chr12	36972700	36973269	Lrrc72
1498	chr11	82416441	82416996	Gm11426
6863	chr5	100026579	100027200	A930011G23Rik
5874	chr3	133596186	133596576	Cxxc4
4620	chr19	42149032	42149424	Morn4
901	chr10	75820231	75820751	Dip2a
2191	chr13	14331294	14331577	Arid4b
8322	chr8	8563026	8563396	Efnb2
1056	chr10	109270027	109270449	Nav3
7032	chr5	122398928	122399216	Cux2
3664	chr16	62729692	62730515	Nsun3
6540	chr4	151493762	151494355	Tnfrsf25
3108	chr15	43656161	43656935	Tmem74
4285	chr18	44086031	44086496	Spink5
5066	chr2	103449772	103450003	Abtb2
2753	chr14	60304148	60304605	Shisa2
1473	chr11	77922229	77922804	Fam222b
881	chr10	70412189	70413065	Bicc1
2461	chr13	93671879	93672280	Mtx3
6880	chr5	103055555	103056032	Arhgap24
3186	chr15	68825508	68826063	Khdrbs3
405	chr1	135858077	135858820	Prelp
7033	chr5	122468805	122469131	Cux2
6092	chr4	54343102	54343348	Tmem38b
8172	chr7	125957717	125958288	Knop1
8045	chr7	94812483	94812861	Grm5
1734	chr11	121051021	121051624	Hexdc
9396	chrX	8910848	8911310	H2al1k
9354	chr9	115706035	115706759	Gadl1
3230	chr15	76062327	76062802	Plec
7042	chr5	123185766	123186074	P2rx4
392	chr1	134749920	134750267	Lrrn2
9387	chr9	122050560	122051225	Snrk
7484	chr6	91180829	91181180	Fbln2
2242	chr13	31563581	31563883	Foxq1
5530	chr3	30848492	30848918	Phc3
2254	chr13	35263432	35263728	4930529N20Rik
813	chr10	53778883	53779362	Man1a
644	chr1	194239694	194240812	Kcnh1
6810	chr5	84513694	84514067	Epha5
2477	chr13	95559464	95559856	Tbca
3360	chr15	89257250	89257558	Cpt1b
1820	chr12	30522886	30523133	Pxdn
5308	chr2	158795046	158795380	Dhx35
5275	chr2	153386943	153387169	Nol4l
4185	chr18	15172736	15173190	4933424G05Rik
1802	chr12	26753064	26753837	Gm29687
2775	chr14	63800816	63801420	Fdft1
7494	chr6	93273361	93273720	9530026P05Rik
9222	chr9	92715398	92716016	4933400C23Rik
2273	chr13	39421081	39421380	Slc35b3
8343	chr8	12162771	12163756	Sox1ot
9207	chr9	85643469	85643842	Ibtk
791	chr10	43405712	43406123	1700027J07Rik
3330	chr15	85757417	85757765	Trmu
2231	chr13	29859568	29859880	Cdkal1
5904	chr3	141698879	141699291	Bmpr1b
3231	chr15	76530833	76531403	Mfsd3
916	chr10	77797762	77797997	Mir7659
3646	chr16	52179838	52180199	Cblb
7996	chr7	84033444	84033862	Agbl1
4857	chr2	34487655	34487955	Gapvd1
4828	chr2	30809134	30809562	Tor1b
8120	chr7	109039946	109040279	Anapc15
9231	chr9	95594547	95595129	Trpc1
8764	chr8	125200591	125201305	Cbfa2t3
4476	chr19	4896438	4896872	Bbs1
2331	chr13	51676102	51676918	Shc3
1902	chr12	55133341	55133936	Egln3
1561	chr11	94967055	94967369	Dlx3
7503	chr6	94633772	94634146	Lrig1
6316	chr4	108578453	108578794	Rab3b
2001	chr12	83034322	83034855	Pcnx
4394	chr18	68091967	68092292	Ldlrad4
3731	chr16	89505403	89505690	Krtap7-1
3216	chr15	74915889	74916359	Ly6c2
4357	chr18	62483075	62483414	Htr4
5796	chr3	109941024	109941391	Ntng1
6670	chr5	35597274	35597528	Adra2c
4234	chr18	34087099	34087355	Epb41l4a
3695	chr16	78217099	78217539	E330011O21Rik
1239	chr11	30097751	30098422	Sptbn1
7600	chr6	118023637	118024821	Rasgef1a
1809	chr12	27816801	27817137	Gm20187
2744	chr14	58352644	58353011	Lats2
6816	chr5	89022608	89023061	Rufy3
3199	chr15	73369295	73369549	Dennd3
5801	chr3	114731012	114731540	Olfm3
4669	chr19	50507423	50508192	Sorcs1
5287	chr2	156082770	156083189	Cnbd2
60	chr1	36435248	36435548	Fer1l5
1400	chr11	65962344	65962708	Gm12296
1067	chr10	110969000	110969612	Phlda1
691	chr10	11827549	11828045	Timm8a1
2615	chr14	23499357	23499812	4930405A10Rik
5173	chr2	127949194	127950250	Bcl2l11
3134	chr15	54736051	54736558	Enpp2
5245	chr2	146296628	146296972	Ralgapa2
5453	chr2	178619123	178619430	Cdh26
3171	chr15	64661387	64662080	Adcy8
427	chr1	138566289	138566659	Gm19705
5121	chr2	117817737	117818019	Gm13986
6593	chr5	13541918	13542245	Sema3a
4735	chr2	5667645	5667987	Camk1d
82	chr1	39803330	39803676	Rfx8
3464	chr16	12110369	12110638	Shisa9
1763	chr12	8985500	8985881	Wdr35
4499	chr19	10164984	10165349	Fads2
69	chr1	37801577	37802573	2010300C02Rik
4299	chr18	46859531	46860032	Cdo1
9325	chr9	110689599	110689964	Prss42
224	chr1	80475795	80476344	1700016L21Rik
2711	chr14	48602602	48603052	4930447J18Rik
7966	chr7	78972800	78973309	4930441H08Rik
2393	chr13	60392757	60393084	Gm5084
426	chr1	138276510	138276757	Camsap2
9043	chr9	52214306	52215009	Zc3h12c
7662	chr6	133975651	133976063	Etv6
3222	chr15	75579015	75579478	Mafa
1435	chr11	70659232	70659686	Rabep1
279	chr1	91627325	91627796	4933400F21Rik
9519	chrX	166434923	166435911	G530011O06Rik
483	chr1	158726321	158726842	Angptl1
4145	chr18	3902429	3902706	Lyzl1
2055	chr12	92736264	92736519	Bc1
5576	chr3	50823159	50823981	Noct
1487	chr11	80116204	80116712	Rhbdl3
9367	chr9	118095710	118096087	Gm17399
4698	chr19	55796840	55797351	Tcf7l2
9196	chr9	83029426	83030155	Hmgn3
1540	chr11	89545873	89546235	Ankfn1
7360	chr6	48982045	48982359	Gpnmb
3075	chr15	36990057	36990466	Zfp706
2064	chr12	100048845	100049190	Zc3h14
7983	chr7	81988603	81988961	4930533N22Rik
99	chr1	43144263	43144654	Tgfbrap1
4767	chr2	17662425	17663006	Nebl
5424	chr2	172386454	172386755	Tfap2c
5218	chr2	137871721	137872043	Btbd3
7758	chr6	145060273	145060629	Lrmp
6295	chr4	105735166	105735524	Gm12724
5164	chr2	125190582	125190899	Dut
533	chr1	170528266	170528996	Mir6348
4446	chr18	81364900	81365191	Sall3
2080	chr12	101406733	101407185	Nrde2
4448	chr18	81815723	81816449	Mir5127
2416	chr13	70329397	70330170	4930520P13Rik
6045	chr4	41734341	41734634	Ccl27a
3852	chr17	17746275	17747062	Lnpep
6923	chr5	110548391	110548693	Zfp605
6556	chr4	153477508	153477889	Trp73
4558	chr19	27078137	27078627	Gm815
263	chr1	89417584	89417901	Ngef
7550	chr6	108386091	108386423	Mir7661
3746	chr16	91471295	91471569	A930006K02Rik
7628	chr6	122419276	122419631	Rimklb
5919	chr3	144814087	144814497	Odf2l
4536	chr19	18840840	18841416	Trpm6
3361	chr15	90165887	90166250	Gm36480
2985	chr15	11127479	11127860	Adamts12
3593	chr16	37899551	37899913	Gpr156
9148	chr9	70688828	70689092	Lipc
4979	chr2	72083385	72083612	Map3k20
7781	chr7	3616182	3616590	Leng1
9162	chr9	73528149	73528688	Unc13c
3210	chr15	74259200	74259588	Gm32168
7260	chr6	17231257	17231544	Cav2
1409	chr11	67274011	67274391	Gas7
5895	chr3	138194535	138194782	Eif4e
4417	chr18	75801770	75802066	Ctif
1716	chr11	118471866	118472257	Engase
9521	chrY	1790208	1790946	H2al2c
7688	chr6	135970444	135970872	Grin2b
1663	chr11	114036808	114037472	1700092K14Rik
9175	chr9	76745266	76745634	Tinag
5716	chr3	94207774	94208630	Lingo4
635	chr1	192819246	192819740	Vash2
1088	chr10	117559842	117560212	Mdm1
5373	chr2	167218371	167219033	Slc9a8
979	chr10	91037848	91038780	Gm31592
3950	chr17	44237977	44238292	Enpp4
709	chr10	18150575	18150958	Nhsl1
3603	chr16	39126179	39126534	Gm36742
310	chr1	95142321	95142983	Sned1
192	chr1	74063997	74064228	Tns1
8458	chr8	36665793	36666043	Gm16793
4320	chr18	55249065	55249380	Zfp608
4262	chr18	38538317	38538843	Gnpda1
3764	chr16	93927877	93928189	Cldn14
1707	chr11	117855271	117855718	Pgs1
7753	chr6	144419021	144419482	Sox5os3
3103	chr15	41443860	41444221	Oxr1
2044	chr12	88646500	88647552	Ism2
9513	chrX	166416110	166416950	G530011O06Rik
8038	chr7	91455971	91456265	Arnt2
4553	chr19	25441079	25441560	Kank1
4231	chr18	33360028	33360518	Stard4
1437	chr11	70721115	70721619	Nup88
6189	chr4	81070474	81070916	Mpdz
2517	chr13	103832783	103833314	1700099I09Rik
7547	chr6	105584246	105584755	Gm15631
6108	chr4	56063187	56063528	Klf4
1740	chr11	121796195	121796642	Ptchd3
1600	chr11	101090801	101091108	Ezh1
603	chr1	187837059	187837303	Lyplal1
8250	chr7	141484489	141484913	Adam12
8009	chr7	87173275	87173560	Zfp710
5666	chr3	81640004	81640708	A830029E22Rik
90	chr1	40921785	40922322	Tmem182
4712	chr19	57666103	57666461	Atrnl1
3514	chr16	24886387	24886804	Lpp
8722	chr8	121583183	121583583	Hsbp1
565	chr1	179309608	179309930	Zbtb18
3247	chr15	78235630	78235923	Tst
850	chr10	62328479	62329800	Tet1
4997	chr2	74186982	74187240	4930441J16Rik
4683	chr19	53615635	53615906	Dusp5
8554	chr8	79002638	79003141	Gm10649
7986	chr7	82556933	82557421	Akap13
4777	chr2	20945397	20945865	Gm13375
11	chr1	12775983	12776725	Sulf1
4117	chr17	87375955	87376615	Rhoq
7145	chr5	136955358	136955796	Cux1
9307	chr9	108007240	108008182	Apeh
7605	chr6	118661647	118661922	Cacna1c
3340	chr15	86273432	86273892	Tbc1d22a
6498	chr4	144791345	144791755	Vps13d
5960	chr4	3296995	3298542	Mir3471-2
7121	chr5	133642824	133643320	Auts2
199	chr1	75175954	75176368	Abcb6
4972	chr2	71059658	71060025	Dync1i2
6747	chr5	64484758	64485582	Pgm1
7764	chr6	145795211	145795727	Bhlhe41
7934	chr7	72414689	72415049	Tjp1
1899	chr12	54921146	54921401	Egln3
4606	chr19	38868244	38868594	Noc3l
1929	chr12	69064411	69064887	Mdga2
9335	chr9	112857385	112857726	AU023762
9481	chrX	146830172	146830481	Tmem29
6507	chr4	147700596	147700892	Disp3
3223	chr15	75617234	75617638	Mafa
3244	chr15	77763767	77764450	Txn2
5581	chr3	51802679	51803225	Maml3
2280	chr13	41079546	41079823	Pak1ip1
273	chr1	90824653	90824967	1700067G17Rik
8626	chr8	95550646	95551201	Ces1a
471	chr1	155755042	155755297	Glul
6914	chr5	108290181	108290747	Evi5
4991	chr2	73655525	73655987	Chn1
2262	chr13	37332974	37333399	Ly86
9475	chrX	138487621	138488026	Gucy2f
1936	chr12	71393091	71393418	Trim9
7089	chr5	130029487	130029853	Sfswap
2912	chr14	118177050	118177535	Mir6239
131	chr1	58086823	58087282	Aox1
7686	chr6	135663786	135664149	4930425L21Rik
7119	chr5	133597249	133597574	Auts2
1565	chr11	95459174	95459475	Ngfr
6016	chr4	28860931	28861307	Epha7
1872	chr12	45021472	45021896	Dnajb9
7991	chr7	82847869	82848168	Klhl25
7097	chr5	130573812	130574101	Tpst1
6708	chr5	44036018	44036564	Cc2d2a
7489	chr6	91841755	91842489	4930590J08Rik
3875	chr17	26062296	26062737	Rab40c
2513	chr13	102649423	102650016	Pik3r1
37	chr1	24558795	24559038	Col19a1
6416	chr4	130417697	130418487	Laptm5
855	chr10	63045410	63045709	Ctnna3
3659	chr16	58171815	58172207	Dcbld2
6269	chr4	100473771	100474256	Cachd1
1839	chr12	35169221	35169577	Hdac9
1788	chr12	16900506	16901011	Rock2
9462	chrX	100725049	100725555	Gm9159
2186	chr13	12719445	12719990	Gpr137b-ps
680	chr10	7829636	7830090	Tab2
8826	chr9	20776234	20777497	S1pr2
8599	chr8	89402398	89402873	N4bp1
3962	chr17	46742166	46742403	Ptk7
7346	chr6	42658863	42659374	Tcaf1
7876	chr7	52181660	52182093	Ap2a1
7259	chr6	17093793	17094134	Gm4876
2783	chr14	65271847	65272188	Kif13b
334	chr1	120341991	120342369	2900060B14Rik
7735	chr6	140927512	140927958	Pde3a
2292	chr13	43218091	43218533	Phactr1
3582	chr16	35539228	35539614	Sema5b
1997	chr12	82123567	82123898	Smoc1
6650	chr5	32430501	32430746	Fosl2
6888	chr5	104368069	104368316	Klhl8
5256	chr2	150513456	150513827	Vsx1
8400	chr8	27469053	27469377	Thap1
1680	chr11	115641395	115641650	Tmem94
2879	chr14	99663904	99664463	Klf5
5984	chr4	11820943	11821231	Pdp1
5847	chr3	128131020	128131424	D030025E07Rik
4043	chr17	72757750	72758291	Alk
5995	chr4	19100844	19101388	Cngb3
2454	chr13	91335945	91336289	Atg10
2077	chr12	101241372	101241812	Kcnk13
2036	chr12	87417710	87418050	Tgfb3
8452	chr8	36259199	36259649	Ppp1r3b
7833	chr7	30881210	30881602	Zfp260
5588	chr3	53244776	53245184	Nhlrc3
8468	chr8	37977127	37977572	Dlc1
1552	chr11	93770156	93770484	Mbtd1
1194	chr11	18338101	18338734	Gm12018
7271	chr6	22136863	22137238	Wnt16
4433	chr18	77771803	77772191	Rnf165
41	chr1	25560422	25560724	Gm20172
8934	chr9	43080178	43080665	D630033O11Rik
3084	chr15	38059159	38059520	Ubr5
2887	chr14	102323989	102324362	Lmo7
9458	chrX	99189635	99190089	Rtl5
9115	chr9	64468912	64469138	Rab11a
2223	chr13	28811793	28812425	Mir6368
8502	chr8	52169312	52169634	Gm2516
3532	chr16	29544757	29545332	Atp13a4
3380	chr15	93309853	93310216	Pphln1
9058	chr9	56092140	56092572	Tspan3
4292	chr18	45721405	45722139	Kcnn2
1097	chr10	119690021	119690553	Llph
5964	chr4	3624905	3625198	6330407A03Rik
838	chr10	60939225	60939639	Lrrc20
2664	chr14	32931585	32931989	Msmb
8187	chr7	131795146	131795653	3100003L05Rik
8461	chr8	37021399	37021740	5430403N17Rik
5019	chr2	79786052	79786361	Pde1a
1121	chr10	125088409	125089020	Lrig3
8081	chr7	103627797	103628148	Gm15412
4245	chr18	35565200	35565786	Sil1
9087	chr9	60129109	60129405	Thsd4
6493	chr4	142940445	142941290	Lrrc38
896	chr10	75257175	75257514	Gstt1
3530	chr16	28853524	28853750	Mb21d2
5539	chr3	32529077	32529494	Gnb4
3672	chr16	67867062	67867357	Cadm2
9040	chr9	51064976	51065411	Colca2
8143	chr7	118498726	118499341	1700012D14Rik
6470	chr4	140466007	140466246	Padi2
4310	chr18	50315083	50315568	Hsd17b4
9341	chr9	114009322	114009876	Susd5
5045	chr2	93223732	93224603	Gm13807
3609	chr16	41426270	41426714	Lsamp
2786	chr14	65975211	65975629	Zfp395
1672	chr11	114663894	114664505	Gpr142
2325	chr13	49644801	49645415	Aspn
6225	chr4	88826036	88826477	Mtap
9015	chr9	48040712	48041398	Nxpe2
4924	chr2	57089384	57089781	Gpd2
3941	chr17	39980058	39983715	Rn45s
2768	chr14	62298852	62299236	Dleu2
562	chr1	179266638	179266894	Akt3
9526	chrY	2788487	2788873	Gm3376
2269	chr13	38627356	38627969	Txndc5
1102	chr10	120375302	120375784	Msrb3
7027	chr5	121599013	121599295	Ptpn11
6481	chr4	141198531	141198775	Slc25a34
1478	chr11	78950791	78951092	Ksr1
2541	chr13	110798594	110798983	Mir1904
439	chr1	145098782	145099138	B3galt2
5846	chr3	127749527	127749993	9830132P13Rik
2607	chr14	21515361	21516010	Fut11
8676	chr8	113168286	113168594	Vac14
3345	chr15	87934441	87934805	B230214G05Rik
4839	chr2	31888844	31889220	Mir7674
4374	chr18	65540832	65541275	Alpk2
18	chr1	14130989	14131343	Eya1
376	chr1	132473112	132473734	Zp3r
6598	chr5	17837278	17837605	Gnai1
5826	chr3	119883823	119884118	Ptbp2
609	chr1	188282188	188282548	A730004F24Rik
5615	chr3	57966262	57966661	1700007F19Rik
7623	chr6	121126912	121127564	Pex26
7105	chr5	131853084	131853444	Gm29681
4790	chr2	25567739	25568335	Bmyc
6717	chr5	45104552	45104875	Ldb2
3652	chr16	56685215	56685599	Tfg
3373	chr15	92225215	92225620	Pdzrn4
9278	chr9	103315770	103316188	5830418P13Rik
148	chr1	62088193	62088579	Pard3bos2
6453	chr4	137386208	137386741	Ece1
6067	chr4	46839715	46840064	Gabbr2
7709	chr6	137530807	137531043	Eps8
1343	chr11	57726535	57726857	Hand1
8383	chr8	24086005	24086452	Ank1
7234	chr6	6046770	6047119	1700019G24Rik
2655	chr14	31140392	31140858	Cacna1d
726	chr10	23402748	23403123	Snora33
7722	chr6	140219170	140219520	Plekha5
6241	chr4	95961391	95961896	Cyp2j11
2703	chr14	47406324	47406915	Cnih1
6659	chr5	34375171	34375609	Nat8l
4110	chr17	86723265	86723588	2010106C02Rik
157	chr1	63755319	63755742	Mdh1b
2009	chr12	83916889	83917284	1700085C21Rik
1909	chr12	57880600	57881004	Pax9
7179	chr5	144134378	144134689	Grid2ip
2627	chr14	25864287	25864707	Gm32123
3576	chr16	35100416	35100711	Adcy5
1213	chr11	21137048	21137387	Vps54
1093	chr10	119159629	119159869	Grip1os2
9411	chrX	17343457	17343821	Fundc1
8061	chr7	98690891	98692019	Dlg2
6955	chr5	113467745	113468306	Grk3
8856	chr9	25789003	25789351	Eepd1
624	chr1	190836977	190837438	Kctd3
6323	chr4	115847040	115847483	1700042G07Rik
371	chr1	130643839	130644202	Cxcr4
6209	chr4	85114928	85115554	Sh3gl2
6967	chr5	114375647	114376354	Coro1c
9209	chr9	86389915	86390238	Dopey1
6872	chr5	101497852	101498324	Gpat3
1041	chr10	99536691	99537267	Kitl
7674	chr6	134852144	134852447	Gpr19
8421	chr8	32177164	32177573	Dusp26
6080	chr4	48676151	48677385	Cavin4
1990	chr12	81026305	81026667	9430078K24Rik
3254	chr15	78651207	78651700	Card10
7699	chr6	136823055	136823386	Mgp
5235	chr2	143849257	143850161	Banf2
2109	chr12	107383180	107383515	Vrk1
9022	chr9	48547864	48548091	Zbtb16
6544	chr4	151788911	151789372	Kcnab2
5133	chr2	119966195	119966525	Ehd4
3539	chr16	30671553	30672171	Fam43a
6311	chr4	107500674	107500908	Lrp8os2
6205	chr4	84075259	84075591	Bnc2
345	chr1	122093734	122094105	Steap3
3323	chr15	85133752	85134223	Atxn10
9449	chrX	93317505	93317909	Msn
613	chr1	188529973	188530477	Tgfb2
9184	chr9	79487408	79487916	Col12a1
5141	chr2	120758919	120759234	Ubr1
7970	chr7	79614581	79614897	Mctp2
5181	chr2	129425172	129425712	Sirpa
6841	chr5	93489824	93490213	Sowahb
952	chr10	83957175	83957538	4930463O16Rik
2691	chr14	41440524	41440829	Sh2d4b
6758	chr5	67170246	67170472	Limch1
4804	chr2	27777639	27777907	Col5a1
4498	chr19	10038932	10039321	Fth1
1071	chr10	111773617	111773972	Kcnc2
3058	chr15	33297655	33297921	1700084J12Rik
4331	chr18	57728469	57728925	4930511M06Rik
4158	chr18	6251713	6251993	Kif5b
5388	chr2	169029694	169030289	1700017J07Rik
6602	chr5	19397237	19397623	Magi2
5817	chr3	117032307	117032702	Plppr4
6393	chr4	128099622	128099982	Hmgb4os
5949	chr3	154224230	154224722	Cryz
179	chr1	71587201	71587538	Atic
8226	chr7	137737708	137738038	Tacc2
8729	chr8	122463095	122463601	Usp10
6760	chr5	67614494	67614920	Tmem33
3705	chr16	84554464	84554703	4930529L06Rik
9305	chr9	107665625	107665981	Rbm5
3948	chr17	43951871	43952267	Rcan2
2499	chr13	99649492	99649783	Tnpo1
7701	chr6	136846918	136847283	Mgp
4016	chr17	66451362	66451711	Ndufv2
3882	chr17	27164311	27164897	Bak1
1830	chr12	32598493	32598755	Hbp1
3917	chr17	32620067	32620460	Cyp4f17
3060	chr15	34218903	34219271	Matn2
3167	chr15	64091629	64091943	Asap1
7411	chr6	65448179	65448566	Tnip3
9027	chr9	49118333	49118759	Drd2
6433	chr4	133908273	133908634	Slc30a2
5695	chr3	88213076	88213464	Pmf1
4203	chr18	23642482	23643002	Dtna
7163	chr5	140865464	140865719	Snx8
7453	chr6	86772748	86773084	2610306M01Rik
8937	chr9	43242384	43243186	Trim29
258	chr1	88388561	88388926	Ptma
2620	chr14	24709723	24709971	Kcnma1
9485	chrX	148809039	148809720	3010001F23Rik
8137	chr7	116676243	116676584	Snora3
4022	chr17	67972757	67973206	Gm36201
2138	chr12	113367690	113368411	Mir203
6479	chr4	141134992	141135227	Fblim1
7376	chr6	51782556	51782880	Skap2
141	chr1	61232069	61232321	Icos
3043	chr15	30446114	30446392	Ctnnd2
4228	chr18	32621945	32622352	A830052D11Rik
1230	chr11	24574312	24574666	Gm10466
2793	chr14	66793128	66793444	Chrna2
6155	chr4	63221087	63221808	Tmem268
6387	chr4	127312643	127312935	Gjb5
5865	chr3	132497919	132498469	Gm29811
7446	chr6	85281267	85281852	Sfxn5
3590	chr16	36940989	36941586	Hcls1
1060	chr10	110423321	110423950	Zdhhc17
3759	chr16	93082729	93083080	Runx1
2104	chr12	106659967	106660288	Gm2721
6171	chr4	71828406	71829006	Tle1
2894	chr14	104128504	104129471	Slain1os
2126	chr12	111263775	111264111	3110009F21Rik
2858	chr14	80613413	80613814	Olfm4
4221	chr18	31227334	31227730	Rit2
8644	chr8	107673972	107674264	Ces4a
2526	chr13	106068198	106068599	Rnf180
972	chr10	90293395	90294038	Anks1b
7787	chr7	4905838	4906099	Sbk2
8397	chr8	26560098	26560367	Fgfr1
3	chr1	8734283	8734713	Sntg1
7802	chr7	17206398	17207032	Arhgap35
5643	chr3	68348461	68348870	Schip1
248	chr1	85273472	85273780	C130026I21Rik
5608	chr3	56393684	56394590	Nbea
802	chr10	45040592	45041591	Bves
3924	chr17	34328441	34328920	Tap1
9153	chr9	71367634	71367957	Polr2m
3420	chr15	101991510	101991812	Soat2
8097	chr7	106009367	106009602	Wnt11
5130	chr2	119119744	119120225	Vps18
3269	chr15	79741652	79742169	Apobec3
2632	chr14	26295510	26295903	Zmiz1
5684	chr3	85567898	85569205	Fam160a1
6261	chr4	99348475	99348840	Foxd3
6243	chr4	97540700	97541045	Nfia
8349	chr8	12827099	12827377	Gm15350
4869	chr2	35745376	35746305	9030204H09Rik
2812	chr14	70810735	70811154	Piwil2
6361	chr4	123354282	123354592	Macf1
560	chr1	178874104	178874398	Hmga2-ps1
2830	chr14	74617828	74618413	4933402J15Rik
798	chr10	44411353	44412028	Prdm1
898	chr10	75344018	75344354	Derl3
3670	chr16	64677291	64677646	4930453N24Rik
7391	chr6	54554734	54555206	Plekha8
7239	chr6	7034342	7034657	Sdhaf3
1273	chr11	36363038	36363374	Tenm2
451	chr1	152429285	152429772	Prg4
7573	chr6	113735694	113736039	Sec13
7632	chr6	123596136	123597588	Vmn2r22
6227	chr4	89093968	89094489	Cdkn2b
2448	chr13	88652322	88652677	Edil3
2969	chr15	8363384	8363988	Nipbl
7898	chr7	56431574	56431807	9130015G15Rik
4557	chr19	26897061	26897537	4931403E22Rik
2721	chr14	55372635	55373235	Slc7a8
3595	chr16	38138644	38139039	BC031361
4788	chr2	25040089	25040315	Nrarp
8810	chr9	13472068	13472316	Maml2
4909	chr2	49942411	49942686	Lypd6
4384	chr18	66370273	66370928	Mir694
8743	chr8	123507709	123508125	Fendrr
3331	chr15	85780067	85780726	Trmu
5335	chr2	162544016	162544495	9430021M05Rik
5148	chr2	122732353	122732826	Sqor
540	chr1	171973026	171973460	Ddr2
6673	chr5	35647609	35648504	Adra2c
1615	chr11	103917218	103917766	Crhr1
3065	chr15	36003257	36003630	Rgs22
7959	chr7	74988787	74989173	4833412C05Rik
2073	chr12	100719621	100719964	Foxn3
2406	chr13	64452118	64452486	Ctsl
76	chr1	39247719	39248154	Npas2
7621	chr6	120757370	120757814	Atp6v1e1
982	chr10	91436030	91436344	Gm31592
8752	chr8	124012842	124013552	1700018B08Rik
2592	chr14	16382861	16383383	Lrrc3b
7646	chr6	125955840	125956651	Ntf3
9131	chr9	67039049	67039443	Mir190a
8151	chr7	119803349	119803578	Tead1
1345	chr11	58770324	58770869	Hist3h2a
2290	chr13	42246052	42246395	Hivep1
4431	chr18	77695192	77695462	Rnf165
9276	chr9	103247482	103248151	Cdv3
1123	chr10	125354640	125355037	Lrig3
758	chr10	31248070	31248943	Rnf217
6351	chr4	120140698	120141131	Scmh1
5902	chr3	140524992	140525389	Pdha2
14	chr1	13444676	13445065	Ncoa2
4761	chr2	13671801	13672458	St8sia6
2587	chr14	14028518	14028977	Gm5087
9010	chr9	47807529	47808109	Gm10677
2328	chr13	51375534	51376107	Hist1h2al
5630	chr3	63530229	63530591	Plch1
2889	chr14	103019361	103019877	Mir5130
3786	chr17	3929557	3929893	4930470H14Rik
234	chr1	82283764	82284870	Irs1
7867	chr7	38921186	38921437	Ccne1
594	chr1	185856086	185856755	1700056E22Rik
2924	chr14	119324948	119325233	Dzip1
6746	chr5	64202989	64203385	0610040J01Rik
4580	chr19	31746324	31746643	Prkg1
5213	chr2	137341971	137342563	Jag1
4302	chr18	47498206	47498567	Sema6a
3554	chr16	32401570	32401954	Tm4sf19
6158	chr4	65956009	65956296	Astn2
6936	chr5	112373330	112373556	E130006D01Rik
6551	chr4	152972117	152972592	Ajap1
9191	chr9	80154528	80154793	Myo6
6107	chr4	56061616	56061842	Klf4
3116	chr15	51121212	51121813	Gm19303
1000	chr10	93111359	93111709	Ntn4
43	chr1	26053656	26054034	Adgrb3
8410	chr8	28334927	28335447	Adrb3
6012	chr4	25572548	25573092	Fut9
2582	chr14	11155491	11155981	Fhit
6669	chr5	35460099	35460663	Lrpap1
3502	chr16	23609126	23609399	Rtp4
7887	chr7	53352576	53352956	Kcnj11
3955	chr17	45436023	45436311	Cdc5l
5367	chr2	166536988	166537759	Prex1
193	chr1	74071386	74071731	Tns1
288	chr1	92677216	92677480	Col6a3
119	chr1	52770823	52771365	Mfsd6
4875	chr2	36057473	36058248	Ptgs1
7859	chr7	38039379	38040091	Zfp536
5227	chr2	140759545	140760046	Flrt3
5954	chr3	157539375	157539794	Cth
4730	chr2	3961416	3961752	Frmd4a
7946	chr7	73951541	73952076	Adamts17
4438	chr18	79777112	79777775	Pard6g
8515	chr8	66682945	66683414	Tll1
2118	chr12	109112659	109113135	Bcl11b
415	chr1	137105357	137105643	Gpr37l1
8904	chr9	37351664	37352080	Vsig2
4196	chr18	20652036	20652439	Dsg3
3987	chr17	51722492	51723039	C330011F03Rik
2597	chr14	18894523	18895568	Thrb
1292	chr11	44646057	44647259	Ebf1
8370	chr8	18783613	18784006	Angpt2
5441	chr2	174714086	174714467	Edn3
1356	chr11	59748515	59748759	Med9os
5208	chr2	135293366	135294273	9630028H03Rik
1153	chr11	4937413	4937929	Rasl10a
1871	chr12	44537775	44538068	Gm33340
5209	chr2	135488441	135489509	Plcb4
7843	chr7	35267680	35268655	Lsm14a
4463	chr19	3330376	3330635	Cpt1a
2795	chr14	66847682	66847971	Ptk2b
8517	chr8	67026708	67027075	Mir710
4830	chr2	31020308	31020963	Gpr107
8123	chr7	109232449	109233021	Trpc2
3912	chr17	32244984	32245233	Pdxk-ps
6500	chr4	147296321	147296689	Plod1
6637	chr5	29134376	29135110	Shh
784	chr10	42223768	42224120	Snx3
7601	chr6	118242299	118242884	Gm30498
6300	chr4	106558973	106559615	Ssbp3
1844	chr12	35505153	35505464	Hdac9
5765	chr3	103319813	103320555	Syt6
7186	chr5	145260655	145261151	Nptx2
762	chr10	34008737	34009299	Tspyl1
4619	chr19	42069465	42069756	Ubtd1
5281	chr2	155125206	155125660	Map1lc3a
6118	chr4	57079868	57080109	Epb41l4b
5708	chr3	90054749	90055166	Crtc2
9138	chr9	68204952	68205479	4930502A04Rik
2205	chr13	20620537	20620917	Elmo1
8071	chr7	100140714	100141288	Fam181b
7965	chr7	78747606	78748319	4930441H08Rik
8292	chr7	146572162	146572596	Inpp5a
6349	chr4	119954981	119955350	Foxo6
7593	chr6	117156886	117157416	Cxcl12
22	chr1	16106210	16106452	Rdh10
205	chr1	75883091	75883377	Slc4a3
8990	chr9	45659401	45659804	Bace1
3296	chr15	82247267	82248286	Cyp2d10
5730	chr3	96488689	96489674	Pias3
2681	chr14	35278745	35278982	Bmpr1a
8013	chr7	87756620	87756851	Gm15880
1260	chr11	34869879	34870205	Slit3
8636	chr8	97893706	97894155	Mmp15
874	chr10	68544549	68545026	Rhobtb1
1708	chr11	117864408	117865544	Mir6933
2220	chr13	28596753	28597144	Mir6368
2528	chr13	107503614	107504157	Ipo11
1591	chr11	100484676	100485109	Nkiras2
8043	chr7	94424253	94424624	Nox4
1677	chr11	115259436	115259697	Mrpl58
2174	chr13	9190367	9191016	Dip2c
1320	chr11	52848986	52849821	Gm11186
8417	chr8	30518419	30518822	Unc5d
7814	chr7	26393923	26394250	Erich4
8561	chr8	81572379	81572840	Zfp827
1026	chr10	96020577	96021114	Btg1
5606	chr3	55641022	55641390	4933417G07Rik
1390	chr11	63766050	63766675	9630013K17Rik
8521	chr8	69947280	69947594	Nat1
3544	chr16	31285231	31285529	Ppp1r2
1469	chr11	76458613	76458866	Bhlha9
4674	chr19	51646691	51647258	Ins1
9268	chr9	102413640	102414312	Ky
1268	chr11	35478373	35478668	Mir218-2
1977	chr12	77806459	77806757	Sptb
2023	chr12	86233151	86233505	Ltbp2
4387	chr18	67502610	67503209	Cidea
8331	chr8	10832261	10832502	B930025P03Rik
3445	chr16	8900087	8900706	1810013L24Rik
1669	chr11	114454336	114454658	Rpl38
1825	chr12	31188377	31189001	2310016D03Rik
1285	chr11	43440250	43441071	Fabp6
6401	chr4	128965230	128965541	Sync
7335	chr6	38923291	38924388	Tbxas1
3757	chr16	92961689	92962033	Runx1
1959	chr12	74895190	74895738	Hif1a
1242	chr11	31442573	31443178	Bod1
1874	chr12	45471157	45471425	Nrcam
3542	chr16	30891397	30891996	Xxylt1
6619	chr5	23488059	23488434	Fam126a
519	chr1	168202201	168202502	Ildr2
5070	chr2	103878533	103878922	4931422A03Rik
6383	chr4	126703844	126704245	Sfpq
4092	chr17	84222908	84223170	Haao
2451	chr13	90872987	90873433	Atp6ap1l
8621	chr8	94490895	94492117	Irx3
7059	chr5	124655890	124656329	Pitpnm2
5466	chr2	180177032	180177481	Slco4a1
3337	chr15	86123203	86123594	Tbc1d22a
1274	chr11	36844184	36844954	Tenm2
5119	chr2	116982767	116983225	Mir674
110	chr1	51307073	51307500	Cavin2
4861	chr2	34989439	34989914	Cntrl
9253	chr9	99204654	99205116	4930422M22Rik
9246	chr9	98207418	98207688	Nmnat3
8215	chr7	135892150	135892653	Sec23ip
8139	chr7	116751255	116751623	St5
2210	chr13	24832856	24833257	Gmnn
2658	chr14	31701238	31701691	Itih4
8778	chr8	127469097	127469449	Egln1
8112	chr7	108017205	108017562	Relt
6309	chr4	107196372	107196739	Glis1
6644	chr5	32086719	32087014	Babam2
646	chr1	195082845	195083544	Hsd11b1
8530	chr8	71922581	71923214	Gm10033
5322	chr2	161167624	161168263	Chd6
8491	chr8	48409379	48409639	Stox2
4005	chr17	60223855	60224429	Nudt12
8999	chr9	46025330	46025596	Apoa1
8342	chr8	11763621	11763864	Arhgef7
6407	chr4	129818952	129819603	Hcrtr1
4626	chr19	42794323	42794700	Pyroxd2
8431	chr8	33420671	33421004	Gm8179
7993	chr7	83127846	83128158	Klhl25
6151	chr4	62768626	62768963	Ambp
5885	chr3	136303812	136304247	Ppp3ca
4351	chr18	61306125	61306352	Mir6983
4166	chr18	8816491	8816800	Fzd8
33	chr1	22725771	22726122	Rims1
5654	chr3	79088758	79089799	Gm17359
6990	chr5	115924385	115924830	Pla2g1b
6235	chr4	95062468	95062918	Fggy
5619	chr3	58589755	58590106	4930593A02Rik
4577	chr19	31675364	31676000	Prkg1
2013	chr12	84867113	84867521	Dcaf4
7675	chr6	135068307	135068791	Gprc5d
264	chr1	89567644	89567997	Inpp5d
806	chr10	51308937	51309808	Fam162b
4960	chr2	65834109	65834461	Csrnp3
1885	chr12	51802378	51802792	Prkd1
4899	chr2	48177485	48177740	Acvr2a
2905	chr14	115429167	115429679	Mir17
5612	chr3	57500292	57500759	Ankub1
7659	chr6	128704415	128704877	Klrb1
6519	chr4	149275510	149275842	Spsb1
556	chr1	177319407	177319727	Rgs7
717	chr10	20747598	20747899	Ahi1
7882	chr7	52847169	52847744	0610005C13Rik
2817	chr14	71503657	71504258	Gm4251
6111	chr4	56220405	56220973	Actl7b
7838	chr7	31993695	31994328	Gm10640
7250	chr6	14145247	14145713	1110019D14Rik
5436	chr2	173282845	173283200	1700021F07Rik
8299	chr7	149129258	149129781	Brsk2
2249	chr13	33159923	33160258	Serpinb1b
3353	chr15	88722903	88723297	Pim3
5678	chr3	84854000	84854274	Fbxw7
1605	chr11	101931003	101931229	Mpp2
8957	chr9	43998501	43999015	Cbl
6892	chr5	104582277	104582904	Dspp
2431	chr13	76736404	76736814	Mctp1
6373	chr4	124995474	124996054	Grik3
6299	chr4	106234982	106235376	Dhcr24
1945	chr12	72550758	72551501	1700083H02Rik
9075	chr9	58826759	58827271	Neo1
969	chr10	88715374	88715768	Ano4
9477	chrX	139133488	139133776	Tmem164
4207	chr18	24299140	24299565	Ino80c
4089	chr17	83938723	83939384	Cox7a2l
1501	chr11	82829867	82830126	Slfn8
4808	chr2	28151627	28151957	Olfm1
549	chr1	174321466	174322004	Pigm
8002	chr7	86115822	86116123	Isg20
6127	chr4	58317433	58317853	Musk
8532	chr8	72444217	72444768	Ndufa13
9049	chr9	53677517	53677839	Sln
7018	chr5	120183108	120183464	Tbx3os2
3930	chr17	34798009	34798528	Tnxb
8828	chr9	20958048	20958983	Cdc37
946	chr10	83094621	83095541	Appl2
7230	chr6	5676472	5676814	Dync1i1
1361	chr11	60353815	60354154	Alkbh5
7020	chr5	120342330	120342660	Tbx5
6737	chr5	53692794	53693456	Smim20
3864	chr17	24644231	24644457	Caskin1
5079	chr2	105748318	105748800	Immp1l
3773	chr16	96750330	96750636	Pcp4
5025	chr2	84890541	84891525	Tnks1bp1
1397	chr11	65453768	65454321	Mir744
3678	chr16	72990748	72991207	Robo1
8539	chr8	73130380	73130631	Ssbp4
6051	chr4	43527399	43527955	Arhgef39
583	chr1	182481046	182481375	Parp1
7852	chr7	36425151	36425710	Pdcd5
5063	chr2	102978970	102979451	Apip
8602	chr8	90169109	90169503	1700096P03Rik
7535	chr6	100346341	100346594	Rybp
8946	chr9	43575644	43575920	Nectin1
8817	chr9	14973507	14974259	Hephl1
591	chr1	184572327	184573679	Capn8
8808	chr9	11380466	11380859	Cntn5
2304	chr13	45941688	45942079	Atxn1
6571	chr4	155546757	155547260	Agrn
3846	chr17	15404705	15405131	Gm5091
2804	chr14	68469868	68470126	Mir6539
2341	chr13	53080749	53081300	Nfil3
4078	chr17	80646016	80646443	Gemin6
5123	chr2	117909496	117909795	Gm13986
6467	chr4	139556036	139556489	Klhdc7a
4990	chr2	73566668	73567006	Chn1
1920	chr12	60562207	60562636	Fbxo33
3827	chr17	10315229	10315459	Qk
5157	chr2	124229995	124230705	4930583P06Rik
4589	chr19	34788597	34788952	Slc16a12
2992	chr15	12107968	12108392	Mir1898
4942	chr2	59679039	59679493	Wdsub1
2639	chr14	27112828	27113297	Duxbl3
4409	chr18	74458072	74458401	Cfap53
1625	chr11	106464847	106465076	Tex2
163	chr1	64937544	64938173	Plekhm3
4070	chr17	79498845	79499637	Qpct
3898	chr17	29464716	29465181	Pi16
1106	chr10	121370287	121370780	Srgap1
1531	chr11	88403320	88403666	0610039H22Rik
2731	chr14	56475055	56475336	Nynrin
5640	chr3	66750502	66751102	Shox2
8838	chr9	22386587	22386870	Bbs9
9251	chr9	98934502	98934815	Gm1123
1333	chr11	54409478	54410147	Rapgef6
8022	chr7	89018474	89018745	Tm6sf1
7478	chr6	90503664	90504165	Aldh1l1
2770	chr14	62503486	62504016	Dleu2
3859	chr17	24062600	24062965	Dcpp3
7775	chr6	148920665	148921078	Fam60a
7288	chr6	27985772	27986283	Grm8
6165	chr4	70646953	70647541	Megf9
8656	chr8	109456296	109456957	Sntb2
4492	chr19	7562183	7562538	Rtn3
2156	chr12	118870243	118870566	Rapgef5
1577	chr11	97798966	97799561	Plxdc1
7511	chr6	97202712	97203259	Lmod3
1572	chr11	96587036	96587412	Snx11
2851	chr14	79450347	79450673	Gm4632
886	chr10	72163875	72164199	Zwint
4984	chr2	72554900	72555295	8430437L04Rik
4733	chr2	5162556	5163356	Ccdc3
2835	chr14	75042696	75043224	Htr2a
1329	chr11	53831692	53832059	Slc22a4
3728	chr16	87915443	87915789	4930590A17Rik
7410	chr6	64911676	64912391	Smarcad1
5562	chr3	40547996	40548665	Hspa4l
3568	chr16	34157872	34158131	Umps
3777	chr16	97747838	97748207	Mx2
320	chr1	107960296	107960814	Zcchc2
9141	chr9	68792676	68793099	9530091C08Rik
6273	chr4	100725683	100725997	Raver2
5663	chr3	80114462	80114845	Fam198b
6561	chr4	153764465	153765024	Arhgef16
3528	chr16	27343205	27343582	Uts2b
3756	chr16	92849612	92850054	Runx1
811	chr10	53228978	53229396	Gm20597
465	chr1	155395786	155396562	Npl
819	chr10	56718523	56719135	4930467K11Rik
5280	chr2	154852787	154853238	a
1177	chr11	9902147	9902501	Abca13
1189	chr11	17422354	17422978	C1d
3680	chr16	73499467	73499821	Robo1
8185	chr7	130168231	130169019	Rbbp6
3768	chr16	95562617	95563319	Gm31641
385	chr1	133462599	133462910	Avpr1b
7440	chr6	84263574	84263845	Gm10445
5095	chr2	108501060	108501519	Mettl15
2578	chr14	9200696	9201014	2610318M16Rik
8087	chr7	104229583	104229894	Gab2
7469	chr6	88581350	88581667	Kbtbd12
7213	chr5	150170486	150170848	Medag
4781	chr2	24272195	24272606	Psd4
4716	chr19	58157315	58157606	Mir5623
7520	chr6	98587419	98587692	Gm765
1166	chr11	6504801	6505379	Nacad
8381	chr8	23912316	23912965	Ap3m2
3091	chr15	39019365	39019899	Rims2
2166	chr13	5590517	5590810	1700016G22Rik
5637	chr3	66011132	66011394	Ptx3
1378	chr11	61937864	61938329	Specc1
7420	chr6	72427722	72428209	Mat2a
1054	chr10	107996080	107996549	Gm5136
5726	chr3	96136177	96137305	Platr30
8354	chr8	13973438	13973841	Tdrp
3797	chr17	5364998	5365424	Ldhal6b
3616	chr16	43475430	43475920	Gm15713
621	chr1	190045124	190045527	Ush2a
6056	chr4	45223403	45223758	Frmpd1
7537	chr6	100380417	100380972	1700049E22Rik
9511	chrX	166410647	166411125	G530011O06Rik
7389	chr6	53996337	53996766	Chn2
2310	chr13	46597933	46598468	Cap2
7579	chr6	115236549	115236901	Timp4
2495	chr13	98786909	98787411	Arhgef28
3052	chr15	31298857	31299154	Ankrd33b
2438	chr13	81823193	81824427	Polr3g
3246	chr15	78020952	78021222	Pvalb
4179	chr18	13928080	13928507	Zfp521
5899	chr3	139548941	139549314	Gm32693
5481	chr3	8724108	8724444	Hey1
8281	chr7	144827009	144827383	Gm12669
7267	chr6	21619121	21619518	Tspan12
2050	chr12	91151930	91152256	Nrxn3
3815	chr17	8475398	8475863	Mpc1
1311	chr11	50726299	50726636	Zfp2
1787	chr12	16577059	16577570	Lpin1
6062	chr4	46603093	46603396	Coro2a
8229	chr7	138190410	138190726	Dmbt1
936	chr10	80703523	80703804	Zfr2
5736	chr3	97736008	97736447	Gm5544
7417	chr6	71417614	71418012	Rnf103
5110	chr2	114856588	114857263	4930528P14Rik
4510	chr19	10571144	10571599	Ppp1r32
701	chr10	14033725	14034377	Adgrg6
3710	chr16	85901695	85902227	Adamts5
9365	chr9	118012635	118013102	Cmc1
6251	chr4	98457509	98457771	Kank4os
8978	chr9	45170648	45170942	Fxyd6
3630	chr16	49331347	49331651	Myh15
8696	chr8	117834867	117835257	Maf
7176	chr5	144014809	144015072	Zfp316
2708	chr14	48485120	48485437	4930447J18Rik
1650	chr11	112633099	112633473	Sox9
6999	chr5	117728843	117730078	Pebp1
2539	chr13	109609905	109610466	Pde4d
9359	chr9	117097278	117097778	Rbms3
3639	chr16	50407436	50407885	Bbx
2779	chr14	64358827	64359579	Mir598
2139	chr12	113386483	113386935	Kif26a
5573	chr3	48514013	48514728	1700018B24Rik
768	chr10	38885356	38886081	Wisp3
7924	chr7	71696144	71696485	Apba2
3877	chr17	26226394	26226991	Decr2
1636	chr11	109510219	109510865	Prkar1a
2491	chr13	98259100	98259407	Lncenc1
7730	chr6	140655595	140656208	Aebp2
6971	chr5	114828167	114828819	Kctd10
4976	chr2	71854095	71854435	Rapgef4
338	chr1	121086046	121086343	Gli2
5478	chr3	7613358	7614201	Il7
3105	chr15	42158733	42158965	Angpt1
576	chr1	181382347	181382737	Smyd3
761	chr10	33665383	33665862	Zufsp
1775	chr12	12543417	12543798	Gm34637
1415	chr11	68320817	68321189	Pik3r6
2334	chr13	51997750	51998308	Gadd45g
1078	chr10	116185826	116186277	4930579P08Rik
2530	chr13	108099972	108100564	AI197445
1512	chr11	85122286	85122753	Ppm1d
2956	chr15	3897606	3898051	Fbxo4
8056	chr7	97451576	97451903	Sytl2
9439	chrX	69543166	69543724	Gabre
2946	chr14	123426872	123427440	Tmtc4
328	chr1	109813747	109814023	D830032E09Rik
8104	chr7	106687858	106688463	Arrb1
6682	chr5	36576526	36576919	Psapl1
6144	chr4	62286187	62286421	Rgs3
628	chr1	191158119	191158553	Kcnk2
1223	chr11	23558723	23559199	Pus10
7525	chr6	99192429	99192877	Foxp1
4014	chr17	65876891	65877358	Tmem232
4803	chr2	27523017	27523681	Rxra
4271	chr18	40318231	40319028	Yipf5
5003	chr2	75322838	75323622	9430019J16Rik
733	chr10	24316092	24316417	Ctgf
6249	chr4	98422257	98423414	L1td1
7711	chr6	137595715	137596560	Eps8
8425	chr8	32492013	32492376	7420700N18Rik
630	chr1	191578974	191579332	Ptpn14
8980	chr9	45216107	45216598	Fxyd2
5001	chr2	75309474	75309877	9430019J16Rik
4947	chr2	60651215	60651441	Rbms1
7824	chr7	29552310	29552709	Sirt2
3263	chr15	79333879	79334281	Kcnj4
1234	chr11	25946890	25947403	Mir6372
7368	chr6	50769200	50769437	C530044C16Rik
4108	chr17	86360994	86361386	Srbd1
8845	chr9	23387411	23387675	Bmper
1687	chr11	116247476	116247925	Rnf157
7404	chr6	61711352	61711841	A730020E08Rik
8494	chr8	49010072	49010732	Wwc2
1188	chr11	17418212	17418507	C1d
3142	chr15	57001064	57001863	Slc22a22
7455	chr6	87115606	87115851	D6Ertd527e
7138	chr5	136007196	136007594	Hip1
714	chr10	20143233	20143556	Mtfr2
4364	chr18	64823937	64824253	Atp8b1
7293	chr6	28882679	28883198	Mir129-1
5008	chr2	75932539	75932864	Ttc30a1
4631	chr19	43922175	43922544	Gm10768
3285	chr15	81132512	81132775	8430426J06Rik
1657	chr11	113586807	113587061	Cpsf4l
3009	chr15	24443637	24444581	Basp1
8484	chr8	46943615	46944115	Pdlim3
2717	chr14	52780685	52781546	Supt16
6825	chr5	91502697	91503460	Ereg
4659	chr19	47742956	47743519	Col17a1
771	chr10	39315318	39315955	Traf3ip2
5697	chr3	88390657	88391381	Ssr2
401	chr1	135612592	135612839	Mir6903
186	chr1	73051971	73052307	Tnp1
1914	chr12	59312299	59312790	Sstr1
8706	chr8	119416530	119416978	Cmc2
6696	chr5	40040039	40040553	Hs3st1
6495	chr4	144524383	144524730	Dhrs3
6940	chr5	112753464	112753924	Tfip11
1705	chr11	117640864	117641497	Tmc6
3000	chr15	13098513	13098761	Cdh6
6729	chr5	52052858	52053159	Ppargc1a
7512	chr6	97299868	97300212	Lmod3
6558	chr4	153546840	153547500	Megf6
5390	chr2	169391360	169391779	Tshz2
5260	chr2	150714520	150714885	Abhd12
1586	chr11	99520515	99521001	Gm11563
7918	chr7	65967195	65967521	Atp10a
1986	chr12	80593132	80593448	Rad51b
1456	chr11	74983196	74983423	Hic1
7471	chr6	89231990	89232309	4930512J16Rik
2060	chr12	94342911	94343568	4930559C10Rik
3561	chr16	33113178	33113696	Mir1947
8195	chr7	133494411	133495742	Mir7058
7001	chr5	117765555	117766024	Vsig10
2904	chr14	115380209	115380594	1700100I10Rik
7788	chr7	5038616	5039181	Epn1
3643	chr16	50766540	50767401	1700116B05Rik
5325	chr2	161334237	161334970	Chd6
2346	chr13	53564839	53565427	Msx2
2195	chr13	16939120	16939842	B230303A05Rik
5546	chr3	35248819	35249153	Gm6639
6329	chr4	117309543	117310155	Dmap1
5202	chr2	133329574	133330038	Bmp2
2555	chr13	113461912	113462222	Slc38a9
3718	chr16	86970910	86971329	Gm32865
2475	chr13	95461545	95461857	Tbca
3834	chr17	12372126	12372691	Agpat4
4084	chr17	81800685	81801004	Thumpd2
5491	chr3	14673762	14674080	Car13
297	chr1	93380266	93380989	Traf3ip1
963	chr10	85749306	85749620	Timp3
8582	chr8	85577452	85577790	Tbc1d9
9291	chr9	105363815	105364395	Atp2c1
4959	chr2	64875375	64876063	Grb14
4931	chr2	58477539	58478170	Upp2
6340	chr4	118921214	118921466	Cldn19
2031	chr12	87125887	87126667	Flvcr2
5627	chr3	60631966	60632384	P2ry1
8798	chr8	131097562	131098022	Itgb1
980	chr10	91148463	91149082	Gm31592
1596	chr11	100871663	100872126	Atp6v0a1
5957	chr4	3159058	3159574	Vmn1r3
7941	chr7	73427072	73427865	Mir7057
2697	chr14	45736445	45736789	Txndc16
2097	chr12	105300309	105300535	Serpina4-ps1
6423	chr4	132643802	132644043	Wasf2
1651	chr11	112769987	112770580	1700012H19Rik
5451	chr2	178477903	178478624	Cdh26
9403	chrX	11623853	11624315	Bcor
6778	chr5	73518998	73519284	Slc10a4
2123	chr12	111109153	111109989	Mir3072
8713	chr8	120115565	120116021	Sdr42e1
9547	chrY	2901574	2902082	Gm3376
5594	chr3	54050009	54050758	Trpc4
3701	chr16	79016973	79017292	Tmprss15
2675	chr14	34918036	34918356	A630023A22Rik
8266	chr7	143390223	143390592	C030029H02Rik
7308	chr6	32093235	32093539	1700012A03Rik
6830	chr5	92392907	92393220	Rchy1
8860	chr9	26907187	26907617	Jam3
6756	chr5	66542728	66543093	Rbm47
1287	chr11	43815778	43816334	Adra1b
4650	chr19	47212480	47213035	Calhm2
8378	chr8	23606793	23607037	Smim19
7153	chr5	138171786	138172065	Nyap1
283	chr1	92181121	92181367	Ackr3
7304	chr6	31498506	31498840	Podxl
5860	chr3	130682863	130683410	Lef1
4178	chr18	13866932	13867201	Zfp521
3414	chr15	100319067	100319562	Csrnp2
4278	chr18	42963525	42963837	Ppp2r2b
7040	chr5	123086916	123087331	P2rx7
9494	chrX	158220642	158221084	Rai2
7742	chr6	142343161	142343752	Golt1b
9318	chr9	108709253	108709760	Nckipsd
7480	chr6	90722195	90722489	Iqsec1
1744	chr12	3920981	3921334	Dnmt3a
7683	chr6	135446393	135446725	Emp1
864	chr10	66939081	66939513	Egr2
1170	chr11	7658906	7659501	Igfbp3
7638	chr6	124810719	124811188	Gpr162
8307	chr7	151166745	151167049	Mir3105
1686	chr11	116178493	116178867	Exoc7
4817	chr2	29384580	29384855	Mir133c
4745	chr2	9672620	9673051	Gata3
4143	chr17	93779189	93779935	Adcyap1
8010	chr7	87240055	87240291	Gm21057
5837	chr3	122712302	122712684	Usp53
1674	chr11	114684784	114685237	Gpr142
1065	chr10	110702448	110703175	Bbs10
5862	chr3	131272357	131272676	Papss1
9089	chr9	60239796	60240126	Thsd4
8761	chr8	124859412	124859843	Trhr2
4396	chr18	68842252	68842559	Mir6356
84	chr1	40006743	40007016	Map4k4
6002	chr4	22431417	22432004	Gm30731
4068	chr17	79163376	79163855	Strn
437	chr1	144949974	144950692	B3galt2
2749	chr14	59358084	59358461	1700129C05Rik
1768	chr12	11680058	11680735	Tubb2a-ps2
6429	chr4	133502732	133503078	Hmgn2
8015	chr7	87835823	87836552	Crtc3
8309	chr7	151361024	151362029	Shank2
9216	chr9	89747629	89748108	4930524O08Rik
6781	chr5	74076966	74077290	Spata18
1021	chr10	95752298	95752688	4930459C07Rik
6325	chr4	116818630	116818921	Snord38a
5094	chr2	107403355	107403899	Kcna4
6595	chr5	15876434	15876967	Hgf
4212	chr18	25725590	25726029	Celf4
934	chr10	80627854	80628304	Pias4
9420	chrX	34522990	34523519	2019-09-06
6451	chr4	137090246	137090819	Mir7018
5990	chr4	14436049	14436478	Slc26a7
3537	chr16	30490538	30490994	Tmem44
4821	chr2	29847282	29847812	Mir6997
948	chr10	83245316	83245720	1500009L16Rik
8239	chr7	140324363	140324840	4930483O08Rik
8361	chr8	15269747	15270174	Myom2
6827	chr5	91831792	91832541	Btc
226	chr1	80630749	80631074	Dock10
4296	chr18	46798019	46798395	Eif1a
4982	chr2	72231683	72232107	Cdca7
1430	chr11	70071388	70071748	Alox12
7473	chr6	89529751	89530175	Chchd6
1145	chr11	3516364	3516704	Tug1
8960	chr9	44278541	44279108	Bcl9l
9381	chr9	120860470	120860876	Mir7090
3229	chr15	75956489	75956743	BC024139
2466	chr13	94563171	94563656	Mir5624
62	chr1	36870249	36870957	Zap70
8209	chr7	134730823	134731199	Ccdc189
6749	chr5	64683036	64683303	Tbc1d1
7427	chr6	81570937	81571356	Mir7232
4794	chr2	26155919	26156330	Ccdc187
6719	chr5	45263401	45263906	Ldb2
6505	chr4	147588183	147588453	Fbxo2
3697	chr16	78339800	78340026	Gm7334
3466	chr16	13119146	13119517	Ercc4
1999	chr12	82766792	82767441	Ttc9
3632	chr16	49701900	49702158	Ift57
6030	chr4	35792935	35793364	Lingo2
9000	chr9	46040090	46040461	Apoc3
6953	chr5	113413488	113413762	Grk3
5969	chr4	7779959	7780261	8430436N08Rik
7968	chr7	79545536	79545850	Mctp2
6082	chr4	48976081	48976913	Plppr1
7907	chr7	59219987	59220550	Svip
6812	chr5	86034032	86034462	Cenpc1
5808	chr3	115840966	115841321	Vcam1
2046	chr12	88892105	88892408	Gm8300
8682	chr8	114998162	114998602	Gm26994
7985	chr7	82498966	82499330	Sv2b
6302	chr4	106694137	106694363	Mrpl37
8858	chr9	26348561	26349083	B3gat1
6604	chr5	19772881	19773729	Magi2
1934	chr12	70980420	70980973	Atl1
1916	chr12	59768066	59768456	Sec23a
4232	chr18	33917273	33917799	Epb41l4aos
9517	chrX	166427757	166428467	G530011O06Rik
1722	chr11	119415352	119415722	Gm11762
4568	chr19	30228915	30229234	Gldc
950	chr10	83785937	83786908	Nuak1
9508	chrX	166364796	166365692	Mid1
1445	chr11	72124949	72125463	Fbxo39
8481	chr8	46195116	46195468	Mtnr1a
3429	chr16	3976668	3977413	Nlrc3
3580	chr16	35356578	35356924	Sec22a
3073	chr15	36910190	36910437	Zfp706
1992	chr12	81051667	81052115	9430078K24Rik
6912	chr5	107925374	107925858	A830010M20Rik
1466	chr11	76356582	76356917	Abr
4248	chr18	36022598	36022877	Cxxc5
4534	chr19	18130967	18131485	Pcsk5
778	chr10	40748281	40748550	Gpr6
5166	chr2	125357610	125357952	Fbn1
5072	chr2	104160382	104160720	D430041D05Rik
6297	chr4	105990387	105990635	Usp24
4168	chr18	9931359	9931684	Thoc1
7664	chr6	134171398	134171738	Bcl2l14
3744	chr16	90929926	90930193	1110004E09Rik
3220	chr15	75537217	75537566	Rhpn1
6411	chr4	130064000	130064260	Snrnp40
7586	chr6	115946287	115946875	Plxnd1
3854	chr17	17982380	17982855	Has1
7744	chr6	143032782	143033170	C2cd5
8906	chr9	40163068	40163465	Gramd1b
9143	chr9	68852275	68852831	9530091C08Rik
1607	chr11	102406440	102406704	Gpatch8
8036	chr7	91244738	91245523	Cemip
3893	chr17	28854513	28854771	Mapk14
2617	chr14	24340262	24340768	Gm10248
4187	chr18	15305762	15306282	Kctd1
579	chr1	181599397	181599640	Sccpdh
9303	chr9	107423733	107424068	Tmem115
4701	chr19	56585781	56586334	Dclre1a
3301	chr15	82968576	82968883	Poldip3
3136	chr15	54997599	54998090	Deptor
8220	chr7	137122245	137122471	Gm4265
9369	chr9	118416236	118417115	Golga4
4317	chr18	53453504	53454340	Snx24
5863	chr3	131619769	131620123	Dkk2
5061	chr2	102206401	102206944	Trim44
1628	chr11	107939530	107939845	Mir7223
9173	chr9	76387000	76387840	Fam83b
6011	chr4	25362786	25363206	Ufl1
3219	chr15	75494422	75494767	Top1mt
8161	chr7	122257181	122257714	A730082K24Rik
6042	chr4	41634431	41634776	Cntfr
237	chr1	82647586	82647860	Col4a3
2371	chr13	57020754	57021380	Trpc7
2519	chr13	104731978	104732464	Erbin
6958	chr5	113780220	113780803	Aym1
2610	chr14	22324445	22324701	Kat6b
4154	chr18	5901717	5902065	Arhgap12
3212	chr15	74397115	74397609	Adgrb1
4407	chr18	74261939	74262528	Mapk4
914	chr10	77589962	77590660	D10Jhu81e
4756	chr2	12686365	12686717	Pter
300	chr1	93570820	93571301	Twist2
1439	chr11	71532881	71533499	Wscd1
4419	chr18	76363906	76364786	Mir6358
3654	chr16	57404129	57404477	Filip1l
6330	chr4	117502631	117503081	Slc6a9
9005	chr9	46884955	46885432	Gm4791
1407	chr11	66834057	66834294	Tmem220
3946	chr17	43671895	43672145	Ankrd66
496	chr1	164252600	164253102	Mir214
6246	chr4	97871058	97871567	Tm2d1
2829	chr14	74302218	74302530	Sucla2
5170	chr2	127196347	127196709	Adra2b
7738	chr6	141201300	141201541	Pde3a
605	chr1	187961726	187962246	Lyplal1
2987	chr15	11593829	11594297	Npr3
9523	chrY	2779691	2780711	Gm3376
4855	chr2	33763854	33764354	Mvb12b
1699	chr11	117129789	117130172	2019-09-09
1228	chr11	24308138	24308610	4933430M04Rik
6117	chr4	57017545	57018557	Frrs1l
5788	chr3	108742585	108743147	Henmt1
5917	chr3	144168972	144169416	Hs2st1
694	chr10	12568427	12568759	Utrn
9165	chr9	74823284	74823571	Fam214a
5426	chr2	172563288	172563553	Tfap2c
5371	chr2	166948348	166949008	Snord12
4444	chr18	80901617	80902067	Nfatc1
3788	chr17	4481843	4482370	4930517M08Rik
3148	chr15	58422079	58422547	Fam91a1
2244	chr13	31966323	31966598	Foxc1
9503	chrX	162713145	162713550	Gpm6b
7201	chr5	148802190	148802614	Mtus2
7064	chr5	125055268	125055611	Tctn2
9220	chr9	92057020	92057318	Plscr5
8174	chr7	126108700	126109281	Gprc5b
3999	chr17	56580953	56581243	Ptprs
4327	chr18	56780408	56780645	Tex43
9487	chrX	149216367	149217041	Gpr143
6079	chr4	48655467	48655858	Cavin4
7650	chr6	126887179	126887747	Rad51ap1
7313	chr6	32429046	32429473	Plxna4os1
8320	chr8	3408390	3408758	Arhgef18
3201	chr15	73451488	73451759	Slc45a4
3257	chr15	78705548	78705824	Gga1
6572	chr4	155573772	155574041	Isg15
5303	chr2	157810486	157811072	Tti1
9432	chrX	50469017	50469433	Plac1
7306	chr6	31641618	31641990	Gm13848
3621	chr16	45027760	45028058	Ccdc80
8278	chr7	144648682	144649070	Gm12669
2726	chr14	55812664	55813282	Dhrs2
9442	chrX	71209727	71210246	Hcfc1
7193	chr5	147560909	147561353	Usp12
441	chr1	145622365	145622595	Trove2
8865	chr9	28467624	28468141	Ntm
6182	chr4	76295633	76296129	Ptprd
7430	chr6	82060541	82060940	Eva1a
[truncated: 7,548 more rows]
